# Supplementary material for: The Human Chk1 Inhibitor CHIR-124 Shows Multistage Activity against the Human Malaria Parasite Plasmodium falciparum via Polypharmacological Inhibition of PfArk1 and Hemozoin Formation
Source: ACS Chem Biol. 2026 Jun 13;21(7):1738–48. doi: 10.1021/acschembio.6c00264 (PMC13386468; doi:10.1021/acschembio.6c00264)
Supplement: Supplementary file 2 [file cb6c00264_si_002.xlsx]

## Sheet: Experimental set-up
Data in table Nr.	Experiment number	Compound immobilized on beads	"Free" compound added to extract for competition	Sample description	Compound Conc.	Material for protein extract preparation
1	X048537	Kinobeads	CHIR-124	Vehicle control (n=1)	0 µM	Plasmodium falciparum
				Vehicle control (n=2)	0 µM
				Re-binding of NBF to fresh beads (n=1)	0 µM
				Re-binding of NBF to fresh beads (n=2)	0 µM
				Dose response competition over 6 concentrations	20.0 µM
					6.67 µM
					2.22 µM
					0.74 µM
					0.25 µM
					0.08 µM
1	X048538	Kinobeads	CHIR-124	Vehicle control (n=1)	0 µM	Plasmodium falciparum
				Vehicle control (n=2)	0 µM
				Re-binding of NBF to fresh beads (n=1)	0 µM
				Re-binding of NBF to fresh beads (n=2)	0 µM
				Dose response competition over 6 concentrations	20.0 µM
					6.67 µM
					2.22 µM
					0.74 µM
					0.25 µM
					0.08 µM

## Sheet: Table 1
Supplementary Table 1 MS/MS data for profiling of CHIR-124 on Kinobeads in Plasmodium falciparum extract: 10 samples were analyzed in parallel (TMT 10-plex) to generate values for the affinity of the beads to the bound proteins (“depletion” values, 4 samples) and to generate IC50 values (6 samples) in a single experiment. Samples 1 and 2 represent the vehicle control, samples 3 and 4 were done in…
Abbreviations: SSM; number of spectrum-to-sequence matches, UPM; unique peptide matches, NA; not available, NBF; nonbound fraction
									relative abundance
Experiment ID	Protein name	Representative/UniProt ID	Protein description	Former protein name	Mascot Score	SSM	UPM	SSM used for quantification	1: Vehicle control (n=1)	2: Vehicle control (n=2)	3: Binding of NBF to fresh beads (n=1)	4: Binding of NBF to fresh beads (n=2)	5: Compound competition 20 µM	6: Compound competition 6.67 µM	7: Compound competition 2.22 µM	8: Compound competition 0.74 µM	9: Compound competition 0.25 µM	10: Compound competition 0.08 µM	Hill	IC50	MS1 intensity	Kdapp
X048537	CPK1	P62344	Calcium-dependent protein kinase 1	PFB0815W	556	31	15	19	1	1.00956	0.457607	0.560109	0.060812	0.052388	0.07759	0.073339	0.220147	0.348119	1	0.0823	7.1488	0.0416709
X048537	PF3D7_1121900	Q8IIE7	Serine/threonine protein kinase, putative	PF11_0227	651	58	14	25	1	0.954666	0.564465	0.556102	0.156888	0.092112	0.23659	0.214897	0.464637	0.735664	0.82	0.21	7.7439	0.120413
X048537	PF3D7_0605300	C6KSQ1	Serine/threonine protein kinase	PFF0260W	352	23	9	11	1	1.00398	0.56722	0.560181	0.177249	0.20807	0.229502	0.364982	0.650595	0.809792	0.98	0.32	6.937	0.179978
X048537	PF3D7_1328000	Q8IE41	Uncharacterized protein	MAL13P1.151	483	26	6	9	1	0.943062	0.59751	0.619742	0.179884	0.190905	0.247206	0.409321	0.720853	0.78773	0.95	0.39	7.1568	0.244361
X048537	PF3D7_1012700	Q8IJR8	NLI interacting factor-like phosphatase,putative	PF10_0124	998	55	22	28	1	1.00569	0.469504	0.517204	0.181327	0.197333	0.308584	0.503701	0.833745	0.982849	1.3	0.68	7.3727	0.334481
X048537	PF3D7_1223100	Q7KQK0	CAMP-dependent protein kinase regulatory subunit, putative	PFL1110C	1015	127	20	67	1	0.942412	0.701314	0.788654	0.306999	0.260688	0.385789	0.561258	0.987017	0.988624	1.57	0.83	8.8228	0.636503
X048537	PF3D7_0934800	Q7K6A0	cAMP-dependent protein kinase catalytic subunit	PFI1685W	799	107	17	56	1	0.916137	0.649675	0.714333	0.263187	0.293674	0.390153	0.57904	0.964602	0.969637	1.39	0.88	8.8719	0.626335
X048537	PF3D7_0615500	C6KSZ6	Cdc2-related protein kinase 5	PFF0750W	369	18	9	11	1	1.09054	0.603453	0.674949	0.369105	0.372647	0.516354	0.692588	1.00242	1.01486	0.99	1.7	6.7782	1.03976
X048537	PF3D7_1310400	Q8IEL1	Uncharacterized protein	PF13_0056	131	6	4	4	1	1.03336	0.632573	0.64643	0.388944	0.522216	0.553804	0.808148	0.895706	0.856261	0.61	2.8	6.0593	1.76101
X048537	PF3D7_0312400	O77344	Glycogen synthase kinase 3	PFC0525C	1138	181	25	87	1	0.989537	0.374746	0.498836	0.407091	0.482549	0.552488	0.729008	1.1111	1.06069	0.9	2.8	8.9225	1.22969
X048537	PF3D7_1228400	Q8I5D4	Uncharacterized protein	PFL1375W	838	38	17	17	1	0.933394	0.694193	0.769607	0.550169	0.604555	0.647094	0.835007	0.92866	0.940438	0.51	7.8	6.7382	5.90462
X048537	PF3D7_0805700	C0H4R8	Serine/threonine protein kinase, FIKK family	MAL8P1.203	564	41	15	28	1	1.07608	0.966511	1.02594	0.485565	0.64474	0.715846	0.951918	1.19338	0.98984	1	8.2	7.7984	7.86948
X048537	PF3D7_0802400	Q8IAM4	Uncharacterized protein	MAL8P1.152	236	10	5	5	1	1.03658	0.598395	0.701989	0.543141	0.715483	0.720759	0.803185	0.964213	1.07954	0.59	12	6.2645	7.66284
X048537	PF3D7_1213900	A0A144A0U7	Uncharacterized protein	n/d	110	7	2	2	1	1.03328	0.498296	0.679388	0.518797	0.695318	1.01283	0.74827	0.922428	0.758883	1	13	5.8568	7.5275
X048537	PF3D7_0516200	Q8I3U6	40S ribosomal protein S11	PFE0810C	204	10	6	6	1	1.10643	0.937401	0.845944	0.582886	0.764093	0.740813	0.94847	0.961952	0.711613	1	14	6.8357	11.8544
X048537	ABRA	Q8I5D2	101 kDa malaria antigen	PFL1385C	653	24	16	16	1	1.1766	1.00447	1.03719	0.951856	1.00337	0.850324	1.02422	0.964067	0.849152	n/d	20	6.5867	n/d
X048537	ARF1	Q7KQL3	ADP-ribosylation factor 1	PF10_0203	167	8	3	3	1	1.1893	1.05077	1.05474	1.20175	0.898592	0.851431	0.794787	0.941343	0.963833	1	20	6.067	n/d
X048537	Adss	Q8IDF6	Adenylosuccinate synthetase	PF13_0287	145	9	3	3	1	1.16514	1.0636	1.12044	1.47778	0.756965	0.975717	0.752927	0.885221	0.73703	1	20	5.9166	n/d
X048537	CG10	Q8IBZ9	Putative chloroquine resistance transporter	MAL7P1.27	90	4	3	3	1	1.20314	1.00782	1.14096	0.957258	0.982776	1.31866	0.858436	1.02958	1.03918	1.06	20	5.7808	n/d
X048537	CK1	Q8IHZ9	Casein kinase I	PF11_0377	1076	148	15	82	1	0.95876	0.554185	0.655852	0.940648	0.985354	1.02246	0.993623	1.24826	1.15131	n/d	20	8.9529	n/d
X048537	CPK2	Q8ICR0	Calcium-dependent protein kinase 2	PFF0520W	1306	93	25	54	1	1.08578	0.384281	0.433829	1.03036	0.954324	1.03407	0.977387	1.12942	1.00623	1	20	8.015	n/d
X048537	CPK4	Q8IBS5	Calcium-dependent protein kinase 4	PF07_0072	1183	110	23	59	1	1.02123	0.507968	0.608588	0.792492	0.87499	0.897647	0.938595	1.10916	1.02468	0.66	20	8.4078	n/d
X048537	OAT	Q6LFH8	Ornithine aminotransferase	PFF0435W	667	37	19	22	1	1.18263	1.02044	1.03729	1.44616	0.956508	0.967868	0.772882	0.933666	0.674406	n/d	20	7.4226	n/d
X048537	PFD0725c	Q8I1T8	ATPase ASNA1 homolog	PFD0725C	66	4	2	2	1	0.800065	1.06522	0.837108	1.21625	1.1924	0.964303	1.0791	1.29702	1.51842	n/d	20	5.6593	n/d
X048537	PFE0570w	Q8I3Z1	MATH and LRR domain-containing protein PFE0570w	PFE0570W	161	16	2	2	1	1.15511	0.811878	1.0463	1.05887	1.20433	2.43736	0.920317	0.841061	0.818936	1	20	6.1025	n/d
X048537	PFE1050w	P50250	Adenosylhomocysteinase	PFE1050W	474	29	12	14	1	1.00618	0.963365	1.0074	1.09868	0.859686	0.809851	0.834604	0.883806	0.70932	n/d	20	6.8968	n/d
X048537	PFL2215w	Q8I4X0	Actin-1	PFL2215W	657	34	14	19	1	1.00048	0.896708	0.947661	0.990005	0.911419	0.858178	0.902898	1.06547	0.784358	1	20	7.088	n/d
X048537	PF3D7_0517000	Q8I3T8	60S ribosomal protein L12, putative	PFE0850C	205	7	5	5	1	1.14854	1.08037	1.19015	1.14727	1.25175	1.36319	1.26373	1.06855	0.953438	n/d	20	6.2469	n/d
X048537	PF3D7_0517700	Q8I3T1	Eukaryotic translation initiation factor 3 subunit B	PFE0885W	374	16	7	7	1	1.14961	0.931516	0.89494	0.884935	1.02974	0.942906	0.880577	1.01869	0.921764	n/d	20	6.4645	n/d
X048537	PF3D7_0517400	Q8I3T4	FACT complex subunit SPT16, putative	PFE0870W	143	10	2	2	1	0.939922	1.02459	0.896832	1.0071	1.18039	0.966329	0.936994	1.21533	0.995275	1	20	5.8458	n/d
X048537	PF3D7_0316500	O77390	Kinetochore protein NUF2, putative	PFC0720W	119	5	3	3	1	0.911944	1.03098	0.907404	1.36115	1.12759	0.882378	0.885146	1.41403	1.15743	n/d	20	5.7209	n/d
X048537	PF3D7_1414300	Q8ILV2	60S ribosomal protein L10, putative	PF14_0141	246	13	3	3	1	1.06231	0.982332	0.977874	0.963019	0.941652	0.890815	0.921061	0.999874	1.00595	1.25	20	6.7051	n/d
X048537	PF3D7_0315100	O97266	Eukaryotic translation initiation factor 4E	PFC0635C	108	5	3	3	1	1.13375	0.768792	0.813551	0.83785	0.882608	0.758845	0.77075	0.99359	0.758147	1	20	5.9936	n/d
X048537	PF3D7_0420100	Q8I1N8	Serine/threonine protein kinase RIO2	PFD0975W	687	35	16	20	1	1.17056	0.660448	0.700446	0.936313	0.884134	0.95387	0.903232	1.14626	0.98919	n/d	20	7.3204	n/d
X048537	PF3D7_1012400	Q8IJS1	Hypoxanthine phosphoribosyltransferase	PF10_0121	184	11	6	7	1	1.26137	1.12417	1.13041	1.03496	1.07027	1.23836	0.902974	0.913377	0.849955	n/d	20	7.1825	n/d
X048537	PF3D7_1332900	Q8IDZ9	Isoleucine--tRNA ligase, putative	PF13_0179	200	14	5	5	1	1.17593	1.06847	0.855462	1.43991	1.33257	0.841188	0.71547	1.04953	0.873208	n/d	20	5.7564	n/d
X048537	PF3D7_1333200	Q8IDZ6	Ubiquitin-activating enzyme	PF13_0182	126	8	3	3	1	1.07691	0.998744	0.788291	0.761336	1.05519	0.813349	0.782526	0.672775	0.862414	1	20	5.4377	n/d
X048537	PF3D7_1333600	Q8IDZ2	U3 small nucleolar RNA-associated protein 4,putative	PF13_0184	67	5	2	2	1	1.04214	1.02397	1.2316	0.876244	0.991481	1.11122	1.02861	1.25018	1.5664	n/d	20	5.39	n/d
X048537	PF3D7_1401800	Q8IM71	Choline kinase	PF14_0020	78	4	3	3	1	1.13295	0.866276	0.979895	1.20726	1.11714	0.98137	0.795568	0.920763	0.880529	n/d	20	5.5578	n/d
X048537	PF3D7_0619400	C6KT34	Cell division cycle protein 48 homologue,putative	PFF0940C	700	34	15	15	1	1.12688	0.89863	0.886767	1.02871	0.853034	0.717256	0.725312	0.909093	0.729609	1	20	6.5295	n/d
X048537	PF3D7_0500800	Q8I492	Mature parasite-infected erythrocyte surface antigen	PFE0040C	1101	53	24	26	1	1.21632	0.973798	1.00347	1.13415	1.01701	0.849507	1.11349	0.908152	0.82977	n/d	20	7.4153	n/d
X048537	PF3D7_1148000	Q8IHP1	Serine/threonine protein kinase, putative	PF11_0488	66	5	2	2	1	1.17221	0.49795	0.461295	0.872946	1.09831	0.867535	1.02333	0.986656	0.918038	1	20	5.7089	n/d
X048537	PF3D7_0612100	C6KSW5	Eukaryotic translation initiation factor 3 subunit L	PFF0590C	218	14	6	7	1	1.00119	0.770921	1.09457	0.915686	1.60699	0.884604	0.733208	0.945948	0.84894	1	20	6.3261	n/d
X048537	PF3D7_1104400	Q8IIV8	Uncharacterized protein	PF11_0055	357	15	8	8	1	1.0504	1.0255	0.959685	1.0336	0.912407	0.850597	1.05159	0.826598	0.719012	n/d	20	6.6123	n/d
X048537	PF3D7_1105100	Q8IIV1	Histone H2B	PF11_0062	299	14	6	8	1	1.10355	1.13781	0.974258	1.09324	1.33294	1.26098	1.3836	1.00024	0.856848	n/d	20	7.4213	n/d
X048537	PF3D7_0302500	O77310	Cytoadherence linked asexual protein 3.1	PFC0120W, PFB0935W	564	29	10	10	1	0.957371	0.78355	0.895745	0.853696	0.76363	0.876211	1.59299	0.758915	0.729845	n/d	20	6.3117	n/d
X048537	PF3D7_1241900	Q8I510	Tetratricopeptide repeat protein, putative	PFL2015W	95	6	2	2	1	0.967222	0.690632	0.776457	1.25265	0.967377	0.930215	1.05072	0.899079	1.01292	n/d	20	5.8612	n/d
X048537	PF3D7_1241700	Q8I512	Replication factor C subunit 4	PFL2005W	130	6	4	4	1	1.03566	0.962262	0.842598	1.08259	0.868948	2.73751	0.800631	1.30666	0.878523	1.31	20	5.4857	n/d
X048537	PF3D7_1358800	Q8IDB0	40S ribosomal protein S15	PF13_0316	111	6	2	2	1	1.21017	0.923501	0.744559	0.85812	0.99516	0.750903	0.955634	0.803879	0.656339	1	20	6.3923	n/d
X048537	PF3D7_0914700	Q8I305	Transporter, putative	PFI0720W	152	7	3	3	1	1.04117	1.31993	1.36974	1.30732	1.27016	1.18827	0.989876	1.34621	0.98326	n/d	20	5.9686	n/d
X048537	PF3D7_0827900	C0H4Y6	Protein disulfide-isomerase	MAL8P1.17	475	22	11	12	1	1.18241	0.962654	0.940939	1.12219	0.867137	0.787172	0.721715	0.812836	0.650181	n/d	20	6.8489	n/d
X048537	PF3D7_0626800	C6KTA4	Pyruvate kinase	PFF1300W	562	26	12	13	1	1.1241	0.983279	0.997661	1.251	0.94336	0.808247	0.791772	0.863038	0.719922	1	20	7.033	n/d
X048537	PF3D7_1438900	Q8IL80	Thioredoxin peroxidase 1	PF14_0368	361	15	10	12	1	0.966999	0.824426	0.910292	0.789176	0.857404	0.8897	0.915008	0.969959	0.870245	0.55	20	7.2621	n/d
X048537	PF3D7_0906100	Q8I388	Vacuolar protein sorting-associated protein 46,putative	PFI0300W	63	3	2	2	1	1.22389	1.20617	1.41359	1.44522	0.981176	1.13495	0.842369	1.4105	1.05875	n/d	20	5.4615	n/d
X048537	PF3D7_0415900	C0H4A6	Ribosomal protein L15	PFD0770C	217	8	6	7	1	1.01779	0.916094	0.885903	0.833072	1.1951	1.31997	0.725613	1.02228	0.697722	n/d	20	6.3925	n/d
X048537	PF3D7_1337100	Q8IDW1	Protein kinase 6	MAL13P1.185	824	78	18	51	1	1.00803	0.100537	0.129719	0.996134	0.995192	0.934875	1.00473	1.15505	1.04182	n/d	20	8.4051	n/d
X048537	PF3D7_0417800	Q8I1Q9	Cdc2-related protein kinase 1	PFD0865C	483	33	12	19	1	0.922581	0.830357	0.908595	0.875783	0.93695	0.941479	0.943584	1.01769	1.21047	n/d	20	7.5048	n/d
X048537	PF3D7_0418200	Q8I1Q5	Eukaryotic translation initiation factor 3 subunit M	PFD0880W	143	9	3	3	1	1.02241	1.1416	0.883699	0.958461	1.00903	0.877523	0.7918	1.11818	0.856082	n/d	20	6.0759	n/d
X048537	PF3D7_0925900	Q8I2Q0	Uncharacterized protein	PFI1270W	235	15	6	10	1	1.0125	0.988513	1.03868	0.979673	1.0505	0.962519	0.789293	1.14884	1.00368	1	20	7.0033	n/d
X048537	PF3D7_0807300	Q7K6B0	Ras-related protein Rab-18	PF08_0110	142	6	3	3	1	1.27173	0.911168	0.866765	0.975911	0.77823	0.877109	0.866249	1.04352	0.711378	1	20	6.2234	n/d
X048537	PF3D7_0503300	Q8I468	Serine/arginine-rich splicing factor 12	PFE0160C	167	6	3	3	1	1.071	0.767709	0.809341	0.960574	1.06568	1.02747	1.12685	1.21317	1.0196	n/d	20	6.042	n/d
X048537	PF3D7_1311800	Q8IEK1	M1-family alanyl aminopeptidase	MAL13P1.56	497	22	10	11	1	1.17857	1.13149	1.04286	1.60963	0.949168	0.919439	0.851772	1.02321	0.695781	1	20	6.3672	n/d
X048537	PF3D7_0107500	Q8I266	Lipid/sterol:H+ symporter	PFA0375C	160	12	4	4	1	1.10133	1.11212	0.925449	1.27011	1.05887	1.16147	0.89166	0.94295	1.30126	n/d	20	5.791	n/d
X048537	PF3D7_0807900	Q8IAR7	Tyrosine--tRNA ligase	MAL8P1.125	103	5	2	2	1	1.24095	1.09341	1.04052	1.18411	0.902978	0.863309	0.872065	0.995962	0.87688	1	20	6.1918	n/d
X048537	PF3D7_0807500	Q8IAR3	Proteasome endopeptidase complex	MAL8P1.128	186	6	3	3	1	1.13554	1.08658	1.0563	1.3328	1.04622	1.19707	0.872761	0.962607	0.754469	n/d	20	6.295	n/d
X048537	PF3D7_0308500	O97256	Activator of Hsp90 ATPase, putative	PFC0360W	107	3	2	2	1	1.29821	0.946739	0.762063	1.09941	0.957392	0.8188	0.781344	0.96482	0.782237	1	20	6.5791	n/d
X048537	PF3D7_1446500	Q8IL08	Uncharacterized protein	PF14_0442	117	9	2	2	1	1.26336	0.649224	0.867725	1.4698	1.08868	1.1337	1.06225	1.42198	1.70585	1	20	5.3804	n/d
X048537	PF3D7_1010600	Q8IJT9	Eukaryotic translation initiation factor 2 subunit beta, putative	PF10_0103	249	12	7	7	1	1.10363	0.949416	0.934702	0.945043	0.818815	0.729041	0.884489	0.884735	0.736989	1	20	6.3351	n/d
X048537	PF3D7_1206800	Q8I5X7	Uncharacterized protein	PFL0340W	102	8	3	3	1	1.04194	1.23484	1.07413	1.56315	1.17554	1.59305	0.974897	1.14904	1.09783	n/d	20	6.0178	n/d
X048537	PF3D7_0932800	Q8I2I8	Uncharacterized protein	PFI1590C	198	11	3	3	1	0.781357	0.954768	0.899858	0.945144	1.01866	0.756602	0.830737	0.952555	1.01949	1	20	5.6528	n/d
X048537	PF3D7_1229300	Q8I5C6	Uncharacterized protein	PFL1415W	98	4	2	2	1	1.14141	0.920755	1.13494	1.60144	0.878916	1.93312	0.675911	0.931383	0.694018	1	20	5.5389	n/d
X048537	PF3D7_1229500	Q8I5C4	T-complex protein 1 subunit gamma	PFL1425W	462	21	7	7	1	1.05356	1.08272	1.17527	1.25064	1.08164	0.822067	0.791016	1.0794	0.863836	n/d	20	6.2566	n/d
X048537	PF3D7_0423700	Q8IFM9	Early transcribed membrane protein 4	PFD1120C	74	8	2	2	1	1.23167	0.928838	0.987897	1.17247	0.938002	0.973044	1.00401	1.14105	0.820207	n/d	20	5.7378	n/d
X048537	PF3D7_1361100	C0H5J6	Protein transport protein Sec24A	PF13_0324	277	16	8	9	1	1.15893	1.26211	1.34854	1.29707	1.50809	1.45056	1.07062	1.56209	1.65242	n/d	20	6.6534	n/d
X048537	PF3D7_0728000	Q8IBH7	Eukaryotic translation initiation factor 2 subunit alpha, putative	PF07_0117	344	14	7	7	1	1.14204	1.04809	1.22309	1.02337	1.13066	0.815247	0.91738	1.20052	1.05603	1	20	6.6324	n/d
X048537	PF3D7_1474700	Q8IK91	Protein kinase, putative	PF14_0715	205	12	4	4	1	1.11634	1.0207	0.879046	0.97095	1.10713	1.19092	1.10682	1.21653	0.97113	n/d	20	6.1787	n/d
X048537	PF3D7_1417500	Q8ILS0	H/ACA ribonucleoprotein complex subunit 4,putative	PF14_0174	83	5	2	2	1	1.03131	0.841696	1.16867	1.06137	0.631249	0.966175	1.37419	0.932953	0.910289	1.19	20	5.4317	n/d
X048537	PF3D7_0802000	Q8IAM0	Glutamate dehydrogenase, putative	PF08_0132	636	32	14	15	1	0.922928	0.839735	0.995666	0.918985	1.043	0.920722	0.909049	1.05814	0.961283	n/d	20	6.361	n/d
X048537	PF3D7_1353100	Q8IDG9	Uncharacterized protein	PF13_0275	75	4	3	3	1	1.19845	0.797416	0.862484	1.09783	0.676037	0.691052	0.798186	0.705851	0.684744	0.73	20	5.8085	n/d
X048537	PF3D7_1353900	Q8IDG2	Proteasome subunit alpha type	MAL13P1.270	211	7	5	5	1	1.17986	0.944185	0.886582	1.10688	1.02138	0.975323	0.872955	0.964858	0.806997	n/d	20	6.2714	n/d
X048537	PF3D7_1451800	Q8IKV8	Sortilin	PF14_0493	141	8	4	4	1	1.04418	0.701172	0.84513	0.891454	1.02293	0.745677	0.846152	1.04567	0.826339	1	20	6.0004	n/d
X048537	PF3D7_1030600	Q8IJ99	Probable tRNA N6-adenosine threonylcarbamoyltransferase	PF10_0299	853	45	15	25	1	0.931277	0.691373	0.705462	0.773478	0.877868	0.98851	0.969188	1.12358	1.13779	1	20	7.7233	n/d
X048537	PF3D7_0915400	Q8I2Z8	Probable ATP-dependent 6-phosphofructokinase	PFI0755C	1033	44	23	25	1	1.02543	1.12701	1.11447	1.15921	1.17609	1.08447	1.0194	1.30024	1.07579	n/d	20	7.4333	n/d
X048537	PF3D7_1142500	Q8IHU0	60S ribosomal protein L28	PF11_0437	135	5	4	4	1	1.13676	0.998207	1.00381	0.981809	1.03918	1.17138	1.10377	1.03178	0.754513	n/d	20	6.5228	n/d
X048537	PF3D7_0532300	Q8I3F1	Uncharacterized protein	PFE1600W	183	10	4	4	1	1.15445	0.985891	0.983773	1.01097	1.0082	0.843478	0.956559	0.951598	0.826995	n/d	20	6.1224	n/d
X048537	PF3D7_1426100	Q8ILK2	Nascent polypeptide-associated complex subunit beta	PF14_0241	134	11	2	2	1	1.2655	1.39598	0.999093	1.03059	0.999933	1.21476	1.00635	1.0776	0.999175	1	20	6.5056	n/d
X048537	PF3D7_0627700	C6KTB3	Transportin	PFF1345W	166	9	4	4	1	1.28957	0.878895	1.10221	1.02458	0.782847	0.909481	0.728673	0.842726	0.665926	n/d	20	5.7917	n/d
X048537	PF3D7_1367500	Q8ID33	NADH-cytochrome b5 reductase, putative	PF13_0353	145	8	6	6	1	1.09512	0.803957	1.13267	0.976401	0.761569	0.975315	0.668816	0.805418	0.820618	1	20	5.7255	n/d
X048537	PF3D7_0320500	O97284	Nicotinamidase, putative	PFC0910W	182	7	4	4	1	1.30856	1.23082	0.960181	1.20757	0.821658	1.10314	0.996723	1.02476	0.937973	n/d	20	5.8659	n/d
X048537	PF3D7_1027300	Q8IJD0	Merozoite capping protein 1	PF10_0268	393	14	5	5	1	1.24708	1.1136	0.956674	1.08844	1.49258	0.779718	1.00035	1.06372	0.810453	1	20	6.6919	n/d
X048537	PF3D7_1459400	Q8IKN7	Uncharacterized protein	PF14_0567	99	6	3	3	1	1.04921	0.952474	0.720254	0.812874	0.856531	0.71645	0.829002	0.832706	0.686528	1	20	5.7517	n/d
X048537	PF3D7_0907700	Q8I374	Subunit of proteaseome activator complex,putative	PFI0370C	501	26	10	11	1	1.03673	0.756848	0.776586	1.08083	1.11732	1.07051	1.10276	1.175	1.06628	n/d	20	6.9908	n/d
X048537	PF3D7_0512600	Q7K6A8	Ras-related protein Rab-1B	PFE0625W	190	9	4	5	1	1.0814	1.0576	1.01864	1.25836	0.951893	0.804951	0.808816	0.985772	0.685183	1	20	6.1029	n/d
X048537	PF3D7_0803800	Q7K6A9	Proteasome subunit beta	MAL8P1.142	135	6	4	4	1	1.07385	1.0042	1.03349	1.16181	1.0814	0.868349	0.852317	0.859242	0.83894	n/d	20	6.1023	n/d
X048537	PF3D7_0922200	Q7K6A4	S-adenosylmethionine synthase	PFI1090W	814	40	17	21	1	1.06565	1.01369	0.970504	1.01472	0.964522	0.798706	0.890201	0.98141	0.782947	1	20	7.5044	n/d
X048537	PF3D7_1212700	Q8I5S6	Eukaryotic translation initiation factor 3 subunit A	PFL0625C	418	22	10	10	1	0.992965	0.994483	1.06549	0.919731	0.942187	0.874606	0.866709	1.02709	0.770299	1	20	6.1107	n/d
X048537	PF3D7_1212500	Q8I5S7	Choline transporter	PFL0620C	183	9	3	3	1	1.30647	0.91695	0.950607	1.12374	1.02153	1.04679	0.652496	0.935817	0.980064	n/d	20	5.7941	n/d
X048537	PF3D7_0715300	A0A143ZZT8	Calcium/calmodulin-dependent protein kinase,putative	MAL7P1.73	506	35	12	17	1	1.14917	0.434659	0.482621	1.16991	1.18487	1.04983	1.23938	1.34426	1.21795	n/d	20	7.6754	n/d
X048537	PF3D7_1126200	Q8IIA2	40S ribosomal protein S18, putative	PF11_0272	172	7	5	5	1	1.109	0.858297	0.891673	1.03042	1.11778	1.01339	1.09303	1.0516	0.730047	n/d	20	6.6375	n/d
X048537	PF3D7_1433500	Q8ILC8	DNA topoisomerase 2	PF14_0316	98	7	2	2	1	1.15216	0.961528	1.13473	1.17883	0.940065	1.14144	1.04551	1.27311	0.95738	n/d	20	5.4519	n/d
X048537	PF3D7_0523100	Q8I3N3	Mitochondrial processing peptidase alpha subunit, putative	PFE1155C	128	7	2	2	1	0.97759	0.872086	0.865877	1.10742	0.912077	0.983309	0.818376	1.15353	0.897299	n/d	20	5.7155	n/d
X048537	PF3D7_0705700	C0H4K8	40S ribosomal protein S29, putative	MAL7P1.300	167	9	4	4	1	1.15667	1.08202	1.01815	1.00786	0.775593	0.926805	0.84532	0.908516	0.841227	1	20	6.1964	n/d
X048537	PF3D7_1441200	Q8IL58	60S ribosomal protein L1, putative	PF14_0391	111	5	2	2	1	1.14329	0.976975	0.884701	1.23452	1.1592	0.960478	1.36268	1.27447	0.871805	n/d	20	6.5464	n/d
X048537	PF3D7_1441300	Q8IL57	Serine/threonine protein kinase, putative	PF14_0392	747	59	17	21	1	0.930044	0.316934	0.348313	0.972915	0.958829	0.910564	0.950695	1.02629	0.867199	1	20	7.712	n/d
X048537	PF3D7_1441400	Q8IL56	FACT complex subunit SSRP1	PF14_0393	62	5	2	2	1	1.12167	0.658673	0.803736	1.17854	1.15729	0.717317	0.811764	1.30547	1.1377	1	20	5.7285	n/d
X048537	PF3D7_1429800	Q8ILG6	Coatamer beta subunit, putative	PF14_0277	171	12	4	4	1	1.23249	0.99272	1.03837	1.13068	1.1814	1.0529	1.0011	1.32021	1.09478	1	20	5.7491	n/d
X048537	PF3D7_1008800	Q8IJV7	Nucleolar protein 5, putative	PF10_0085	75	5	2	2	1	1.01841	1.53442	1.49984	1.19418	0.902907	0.735815	1.2284	1.03704	0.988897	1	20	5.8517	n/d
X048537	PF3D7_1468100	Q8IKF6	Uncharacterized protein	PF14_0649	84	8	2	2	1	1.14944	0.658337	0.882097	0.812335	0.852111	0.769335	0.814652	0.791113	0.76412	n/d	20	5.6043	n/d
X048537	PF3D7_0933200	C0H586	Calcyclin binding protein, putative	PFI1610C	54	2	2	2	1	1.26306	0.714692	1.29056	1.29245	1.08137	0.992863	1.01944	1.12685	1.10038	n/d	20	5.5704	n/d
X048537	PF3D7_0218000	O96260	Replication factor C subunit 2, putative	PFB0840W	86	5	4	4	1	1.13948	1.06049	1.03895	1.37793	0.964852	1.64916	1.12054	1.19736	0.808349	n/d	20	5.714	n/d
X048537	PF3D7_0415300	Q8I1T4	Cdc2-related protein kinase 3	PFD0740W	425	23	7	8	1	1.24862	0.827508	1.03227	0.754398	0.734108	0.896571	0.779317	1.03494	1.10066	0.56	20	6.6271	n/d
X048537	PF3D7_0932300	Q8I2J3	M18 aspartyl aminopeptidase	PFI1570C	134	8	3	3	1	1.16313	0.875455	1.0755	1.25185	0.96411	1.26078	0.906224	1.06953	0.921564	1	20	5.814	n/d
X048537	PF3D7_1226300	Q8I5F4	Haloacid dehalogenase-like hydrolase, putative	PFL1270W	241	12	7	8	1	1.19474	1.05129	1.06822	1.43895	1.07875	0.912157	0.741911	0.904362	0.657708	n/d	20	6.256	n/d
X048537	PF3D7_1225800	Q8I5F9	Ubiquitin-activating enzyme E1	PFL1245W	135	10	3	3	1	1.22601	1.0442	1.00755	1.3705	0.912939	1.07605	0.965853	1.0525	0.869789	n/d	20	5.8038	n/d
X048537	PF3D7_0721100	Q8IBP0	Uncharacterized protein	PF07_0087	182	8	6	6	1	1.28496	0.877646	0.816777	1.17045	0.937816	0.995976	0.859285	0.952129	0.740749	n/d	20	6.364	n/d
X048537	PF3D7_1118500	Q8III3	Nucleolar protein 56, putative	PF11_0191	75	4	2	2	1	1.06658	1.14054	1.09422	0.755758	0.98748	0.804465	1.12009	1.02909	1.20512	1	20	5.585	n/d
X048537	PF3D7_1118300	Q8III5	Insulinase, putative	PF11_0189	512	20	10	10	1	0.998363	0.9147	1.15101	0.921662	0.921562	0.830759	0.823681	1.17536	0.913152	1	20	6.1929	n/d
X048537	PF3D7_1118200	Q8III6	Heat shock protein 90, putative	PF11_0188	361	20	7	7	1	1.21649	1.07556	1.14854	1.25104	1.18535	1.07774	0.861011	1.13437	0.971	n/d	20	5.9665	n/d
X048537	PF3D7_0507100	Q8I431	60S ribosomal protein L4	PFE0350C	196	13	4	4	1	1.17121	1.01576	1.02246	0.723112	0.855268	0.949687	0.752093	0.944335	0.870346	1	20	6.3416	n/d
X048537	PF3D7_0722400	Q8IBM9	Obg-like ATPase 1	MAL7P1.122	235	16	4	4	1	1.0646	1.00384	0.991774	1.37848	1.05717	0.847096	0.749807	0.857567	0.793334	n/d	20	5.8958	n/d
X048537	PF3D7_0515000	Q8I3V8	Pre-mRNA-splicing factor CWC2, putative	PFE0750C	275	17	5	5	1	1.00354	1.01982	0.919705	0.862053	0.966721	0.856127	1.01441	1.23548	1.04468	n/d	20	6.7461	n/d
X048537	PF3D7_1420700	Q8ILP3	Surface protein P113	PF14_0201	217	11	5	5	1	1.07864	0.957077	0.984372	1.01041	0.828076	0.728067	0.784407	0.956227	0.771876	1	20	6.0615	n/d
X048537	PF3D7_1420400	Q8ILP6	Glycine--tRNA ligase	PF14_0198	411	18	9	9	1	1.2122	1.01158	1.05564	1.11892	0.985351	0.888765	0.77888	1.07854	0.910441	n/d	20	5.891	n/d
X048537	PF3D7_0810600	Q8IAU1	ATP-dependent RNA helicase DBP1, putative	PF08_0096	300	8	5	5	1	1.0397	0.901976	1.00551	1.00522	1.00932	1.01229	0.853924	0.939526	1.00447	n/d	20	5.9898	n/d
X048537	PF3D7_1234800	Q8I574	Splicing factor 3B subunit 3, putative	PFL1680W	302	18	7	7	1	1.16473	1.05184	1.06586	1.41518	0.961095	0.978858	1.05331	1.37933	1.12765	1	20	5.7202	n/d
X048537	PF3D7_0205900	O96153	26S proteasome regulatory subunit RPN1,putative	PFB0260W	167	8	4	4	1	0.820039	0.848797	0.894698	0.923756	0.908029	0.94625	0.783204	0.808502	0.727782	1	20	5.7253	n/d
X048537	PF3D7_1014400	Q8IJQ1	Cdk7, putative	PF10_0141	33	2	2	2	1	0.917057	1.0248	0.781561	1.46818	0.977439	1.52717	1.03442	1.57647	1.04019	1	20	5.8557	n/d
X048537	PF3D7_1013600	Q8IJQ9	Uncharacterized protein	PF10_0133	218	14	5	5	1	1.05352	1.17743	1.04059	1.11006	1.10629	1.0863	0.844772	0.906345	1.1576	1	20	5.5487	n/d
X048537	PF3D7_1356800	Q8IDD4	Serine/threonine protein kinase, putative	MAL13P1.278	66	5	2	3	1	1.00746	0.503099	0.536354	0.752598	0.887727	0.858483	0.942134	0.878474	1.32099	1	20	5.9478	n/d
X048537	PF3D7_1453700	Q8IKU1	Co-chaperone p23	PF14_0510	129	6	4	5	1	1.17638	1.03993	1.02445	0.886935	0.776484	0.841559	0.757988	1.02269	0.739171	n/d	20	6.5727	n/d
X048537	PF3D7_1211400	Q7KQK3	Heat shock protein DNAJ homologue Pfj4	PFL0565W	76	5	2	2	1	0.744377	0.831993	1.02295	1.13901	1.02316	1.01324	0.792926	1.26366	1.01917	1	20	6.1954	n/d
X048537	PF3D7_1403900	Q8IM55	Phosphatase, putative	PF14_0036	248	10	5	5	1	1.01359	0.93096	1.02755	0.967947	1.1494	0.860995	0.933129	1.16849	1.10487	1	20	6.0869	n/d
X048537	PF3D7_0617800	C6KT18	Histone H2A	PFF0860C	97	4	2	2	1	1.11085	1.19898	0.938803	1.35639	1.255	1.07085	1.88235	1.38729	0.981103	1	20	7.2642	n/d
X048537	PF3D7_0617200	C6KT13	Uncharacterized protein	PFF0835W	323	18	8	8	1	1.00149	0.854242	0.736021	0.915271	0.755699	0.798771	1.02906	0.779386	0.812996	n/d	20	6.0847	n/d
X048537	PF3D7_1145400	Q8IHR4	Dynamin-like protein	PF11_0465	204	13	6	6	1	1.00328	0.833822	0.810752	0.808544	0.734125	0.808301	0.806373	0.914977	0.954516	1	20	5.8729	n/d
X048537	PF3D7_1145200	Q8IHR5	Ser/Thr protein kinase, putative	PF11_0464	348	22	6	7	1	1.16587	0.374298	0.580488	1.06743	1.11185	2.66899	1.03989	1.51726	1.06994	1	20	6.6614	n/d
X048537	PF3D7_1145100	Q8IHR6	Coatomer subunit gamma	PF11_0463	181	8	4	4	1	1.07577	0.953976	0.82123	0.868066	0.925405	0.83729	0.77347	0.91693	0.803716	1	20	5.6497	n/d
X048537	PF3D7_1144900	Q8IHR8	PfRab6, GTPase	PF11_0461	116	7	4	4	1	1.38097	1.17427	0.945519	1.37841	0.959279	1.01525	0.864932	1.22478	0.897242	n/d	20	5.6564	n/d
X048537	PF3D7_0207500	Q9TY96	Serine repeat antigen 6	PFB0335C	66	4	2	2	1	1.12049	0.873764	0.842201	1.55892	1.02829	1.22027	0.925841	0.874568	1.21864	n/d	20	5.5996	n/d
X048537	PF3D7_0209800	Q9TY94	ATP-dependent RNA helicase UAP56	PFB0445C	281	15	6	6	1	1.12084	0.971386	1.09214	1.11945	0.887717	0.879612	0.795	0.900256	0.814302	1	20	6.3506	n/d
X048537	PF3D7_0801000	Q8IAK9	Uncharacterized protein	PF08_0137	99	6	2	2	1	1.1157	1.01001	1.01055	1.11259	0.519251	0.780383	0.571808	0.631101	0.642567	1	20	5.7099	n/d
X048537	PF3D7_0821000	Q8IB44	Uncharacterized protein	MAL8P1.53	381	19	6	7	1	1.00333	1.00767	0.860374	0.802539	1.05549	0.779511	0.852373	1.08123	0.810922	n/d	20	6.6033	n/d
X048537	PF3D7_1460700	Q8IKM5	60S ribosomal protein L27	PF14_0579	214	7	6	6	1	1.02023	0.90776	0.94557	1.02273	1.15872	1.10555	1.06478	1.00483	0.768073	n/d	20	6.5653	n/d
X048537	PF3D7_0912400	Q8I328	Alkaline phosphatase, putative	PFI0605C	140	7	2	2	1	1.16715	0.93452	0.770261	1.31196	0.801626	0.918939	0.820961	0.812106	0.681367	n/d	20	5.9843	n/d
X048537	PF3D7_0913200	Q8I320	Elongation factor 1-beta	PFI0645W	189	10	4	4	1	1.37503	1.16613	1.06953	1.17434	1.01908	1.07754	0.873063	0.884153	0.678929	n/d	20	6.5825	n/d
X048537	PF3D7_1302100	Q8IEU2	Gamete antigen 27/25	PF13_0011	226	8	5	7	1	1.14484	0.987932	1.02446	1.04535	0.986101	0.829314	0.884023	0.990849	0.782148	n/d	20	6.4065	n/d
X048537	PF3D7_0918900	Q8I2W4	Gamma-glutamylcysteine synthetase	PFI0925W	558	30	12	12	1	1.22375	0.983348	0.90392	1.17149	0.974521	1.14935	1.03754	1.28549	1.14512	n/d	20	6.4744	n/d
X048537	PF3D7_0919000	Q8I2W3	Nucleosome assembly protein	PFI0930C	327	21	7	11	1	0.985397	0.291324	0.338621	0.971933	1.08166	0.742818	1.12748	1.14614	1.01137	1.49	20	7.6344	n/d
X048537	PF3D7_0726500	Q8IBJ1	Ubiquitin carboxyl-terminal hydrolase, putative	MAL7P1.147	231	16	2	2	1	0.809074	1.344	1.17216	1.41308	1.2745	1.29425	0.996523	1.39523	0.988908	n/d	20	5.711	n/d
X048537	PF3D7_1208900	Q8I5V9	Protein phosphatase, putative	PFL0445W	262	14	6	6	1	1.04552	1.11806	1.0309	1.27134	0.924882	0.991929	1.04449	1.2996	0.999722	1	20	5.9664	n/d
X048537	PF3D7_0524000	Q8I3M5	Karyopherin beta	PFE1195W	518	27	12	12	1	1.02802	0.909679	0.980581	0.928748	0.968998	0.952897	0.790342	0.962427	0.885906	0.73	20	6.4035	n/d
X048537	PF3D7_1248900	Q8I4U5	26S protease regulatory subunit 8, putative	PFL2345C	184	9	5	5	1	0.998253	0.865205	0.812988	0.823082	1.01479	1.01142	0.679153	0.669526	0.678217	n/d	20	5.711	n/d
X048537	PF3D7_1362200	Q8ID85	RuvB-like helicase	PF13_0330	374	16	8	8	1	1.00323	0.726847	1.12743	1.00457	0.935519	1.39132	0.663871	1.02537	0.813148	1	20	6.0332	n/d
X048537	PF3D7_0813900	Q8IAX5	40S ribosomal protein S16, putative	PF08_0076	261	11	7	7	1	1.1663	0.868175	0.97809	0.987178	1.15186	0.892904	1.04166	0.964431	0.873265	n/d	20	6.9428	n/d
X048537	PF3D7_1030500	Q8IJA0	26S proteasome regulatory subunit RPN9,putative	PF10_0298	228	10	5	5	1	1.04274	1.15317	1.02864	0.928261	1.03518	0.984881	0.987134	1.06587	0.883786	1	20	5.98	n/d
X048537	PF3D7_1030100	Q8IJA4	Pre-mRNA-splicing factor ATP-dependent RNA helicase PRP22, putative	PF10_0294	48	2	2	2	1	0.957589	0.637515	0.853356	0.90287	0.877239	0.716786	0.979887	1.0222	1.05133	1	20	5.5605	n/d
X048537	PF3D7_1343000	Q8IDQ9	Phosphoethanolamine N-methyltransferase	MAL13P1.214	519	27	12	16	1	1.18573	0.964709	1.03349	1.13072	0.938735	0.791097	0.781997	0.867201	0.671849	n/d	20	7.681	n/d
X048537	PF3D7_1345700	Q8I6T2	Isocitrate dehydrogenase [NADP]	PF13_0242	300	16	7	7	1	1.01174	0.989189	0.850476	1.15564	0.900695	0.974395	0.956604	1.06552	0.890868	n/d	20	6.0601	n/d
X048537	PF3D7_1328100	Q8I6T3	Proteasome subunit beta type	PF13_0156	138	5	4	4	1	1.06056	1.00874	0.963472	1.18177	0.900263	0.886624	1.00591	0.956434	0.799918	1	20	6.0037	n/d
X048537	PF3D7_0715800	Q8IBU2	Drug/metabolite exporter, drug/metabolite transporter	PF07_0064	53	2	2	2	1	0.953226	0.614321	1.16877	0.86477	1.15085	0.789903	1.2724	0.901338	0.853299	1	20	5.529	n/d
X048537	PF3D7_1122800	Q8IID5	Calcium-dependent protein kinase 6	PF11_0239	415	19	9	10	1	1.08631	0.550115	0.683387	1.15814	1.19211	1.13998	1.07167	1.35171	1.22208	n/d	20	6.6309	n/d
X048537	PF3D7_0721400	Q8IBN7	Uncharacterized protein	MAL7P1.114	112	5	4	4	1	1.14802	1.29302	1.16671	1.32751	1.14525	1.1518	0.859313	1.13315	0.870554	n/d	20	6.0008	n/d
X048537	PF3D7_0721600	Q8IBN5	40S ribosomal protein S5, putative	PF07_0088	235	10	4	4	1	1.0596	0.799382	0.844862	0.770839	1.03416	0.783688	0.876876	0.99176	0.768086	1	20	7.0348	n/d
X048537	PF3D7_0317600	O77381	40S ribosomal protein S11, putative	PFC0775W	450	17	10	11	1	1.1391	0.875401	1.08674	0.945869	1.03339	0.920082	0.761982	0.906123	0.796873	n/d	20	6.822	n/d
X048537	PF3D7_1022400	Q8IJI0	Pre-mRNA splicing factor, putative	PF10_0217	275	14	4	4	1	0.960467	0.926627	1.02368	0.813921	0.972535	0.807227	1.00976	1.01119	0.954969	1	20	6.7642	n/d
X048537	PF3D7_1021600	Q8IJI7	Deoxyribose-phosphate aldolase, putative	PF10_0210	273	9	4	4	1	1.08561	0.829177	0.847668	1.02201	0.8702	0.912926	0.84625	1.05509	0.845685	1	20	6.1944	n/d
X048537	PF3D7_1021900	Q8IJI4	10b antigen, putative	PF10_0213	146	9	2	2	1	1.17729	0.925952	0.795397	1.31055	1.074	1.101	0.828667	0.901364	0.859221	n/d	20	5.3123	n/d
X048537	PF3D7_0215700	O96236	DNA-directed RNA polymerase subunit beta	PFB0715W	152	9	3	3	1	0.955906	0.750318	0.847485	0.67084	0.719639	0.749751	1.07666	0.952062	0.961774	0.62	20	5.4947	n/d
X048537	PF3D7_1012600	Q8IJR9	GMP synthase [glutamine-hydrolyzing]	PF10_0123	189	12	5	5	1	1.29847	0.899408	0.878997	1.34489	0.976951	0.734413	0.797775	0.796111	0.741539	1	20	5.7162	n/d
X048537	PF3D7_1317100	Q8IEE5	DNA replication licensing factor MCM4	PF13_0095	490	21	9	9	1	1.19719	1.04039	1.08203	1.14577	1.08044	1.02887	1.01953	1.36371	1.01766	1	20	6.0119	n/d
X048537	PF3D7_1316600	Q8IEE9	Choline-phosphate cytidylyltransferase	MAL13P1.86	72	5	2	2	1	0.957647	1.09986	1.01369	1.14211	1.288	0.995834	0.925789	1.06034	0.756741	n/d	20	5.5666	n/d
X048537	PF3D7_1360800	Q76NL8	Falcilysin	PF13_0322	204	15	2	2	1	1.0414	0.999439	1.32361	1.51077	0.875021	1.16806	0.890195	1.00916	0.698012	n/d	20	5.6185	n/d
X048537	PF3D7_1231400	Q8I5A6	Amino acid transporter, putative	PFL1515C	271	17	4	4	1	1.26053	0.724838	0.67047	1.04809	1.15426	1.21707	1.16354	1.28189	1.24782	n/d	20	6.7486	n/d
X048537	PF3D7_1231100	Q8I5A9	Rab2, GTPase	PFL1500W	197	7	4	4	1	1.0488	1.05958	1.01744	0.987138	0.869969	0.778719	0.956961	1.02316	1.06595	1	20	6.2781	n/d
X048537	PF3D7_1115400	Q8IIL0	Cysteine proteinase falcipain 3	PF11_0162	142	8	5	5	1	0.899671	0.95274	0.85405	0.805154	0.988459	0.723531	1.08103	1.11041	0.872628	1	20	6.953	n/d
X048537	PF3D7_1114500	Q8IIL7	Uncharacterized protein	PF11_0154	348	21	8	13	1	0.968502	0.361513	0.339816	0.948686	1.04134	1.39629	0.877891	1.02065	0.956109	1.32	20	7.1683	n/d
X048537	PF3D7_1114700	Q8IIL5	Ser/Thr protein kinase	PF11_0156	754	44	22	31	1	1.08828	0.351347	0.384853	1.23943	1.25896	1.1875	1.11539	1.15904	1.03706	n/d	20	7.3633	n/d
X048537	PF3D7_1103700	Q8IIW5	Casein kinase II subunit beta	PF11_0048	423	44	10	27	1	0.906599	0.938234	0.87192	0.994439	0.92649	0.90658	1.02404	1.06684	0.884019	n/d	20	8.2536	n/d
X048537	PF3D7_0302100	O77306	Serine/threonine protein kinase	PFC0105W	547	24	12	13	1	0.945064	0.736056	0.902382	0.947574	0.708719	1.10434	0.88375	1.19151	1.02455	0.86	20	6.7227	n/d
X048537	PF3D7_1365900	Q8ID50	Ubiquitin-60S ribosomal protein L40	PFL0585W	220	19	6	11	1	1.00275	0.790384	0.778493	0.950309	0.813218	0.958013	0.848571	0.963962	0.727923	1	20	6.7759	n/d
X048537	PF3D7_1239600	Q8I527	Hydroxyethylthiazole kinase	PFL1920C	715	78	11	42	1	1.00144	0.473183	0.56702	1.01855	1.17968	1.00572	1.06895	1.24753	1.18992	1	20	8.8073	n/d
X048537	PF3D7_1239700	Q8I526	ATP-dependent zinc metalloprotease FTSH 1	PFL1925W	401	19	9	9	1	0.999012	0.663591	0.85267	0.769825	0.982776	1.35767	0.851768	0.837692	0.825276	1	20	6.3551	n/d
X048537	PF3D7_1004000	Q8IJZ7	60S ribosomal protein L13, putative	PF10_0043	279	10	6	6	1	1.05701	0.798089	0.96989	0.887272	0.978415	1.13149	0.983386	0.910876	0.8293	1	20	6.6076	n/d
X048537	PF3D7_1003800	Q8IJZ9	U5 small nuclear ribonuclear protein, putative	PF10_0041	91	7	3	4	1	1.03451	0.944233	1.04618	0.909949	0.817138	0.655143	0.971395	1.3367	1.0771	0.7	20	5.8063	n/d
X048537	PF3D7_1466300	Q8IKH3	26S proteasome regulatory subunit RPN2,putative	PF14_0632	205	12	5	5	1	0.993262	0.801882	0.909863	0.813191	0.858203	1.03567	0.792662	0.845611	0.76818	1	20	5.7241	n/d
X048537	PF3D7_1465900	Q8IKH8	40S ribosomal protein S3	PF14_0627	391	20	10	12	1	1.02315	0.941281	0.893238	0.882746	0.984803	0.877613	0.875356	0.97533	0.728509	1	20	7.0483	n/d
X048537	PF3D7_1309100	Q8IEM3	60S ribosomal protein L24, putative	PF13_0049	178	7	5	5	1	1.00421	0.795588	0.819177	0.925496	1.01731	0.687236	0.904726	0.864829	0.762466	1	20	6.7695	n/d
X048537	PF3D7_1468700	Q8IKF0	Eukaryotic initiation factor 4A	PF14_0655	549	28	13	14	1	1.25389	1.01443	1.00799	0.986733	0.875297	0.912446	0.676388	0.99029	0.803107	1	20	6.9915	n/d
X048537	PF3D7_0403200	Q8I1Z8	Uncharacterized protein	PFD0150W	106	4	3	3	1	0.846787	0.48099	0.716317	0.792163	1.11363	0.662263	0.878393	0.93282	0.889518	1	20	6.0021	n/d
X048537	PF3D7_0917900	Q8I2X4	Heat shock protein 70	PFI0875W	934	53	21	26	1	1.05881	0.956045	0.958796	1.03262	0.923784	0.746612	0.823693	0.929639	0.77529	n/d	20	7.3545	n/d
X048537	PF3D7_0918300	Q8I2X0	Eukaryotic translation initiation factor 3 subunit F, putative	PFI0895C	191	6	5	5	1	0.894818	0.766885	0.887082	0.827199	0.828277	0.678877	0.729705	0.868952	0.735054	1	20	6.3844	n/d
X048537	PF3D7_0918000	Q8I2X3	Glideosome-associated protein 50	PFI0880C	208	9	4	5	1	1.10386	0.889736	0.93805	0.884595	0.940259	0.760368	0.900275	0.995234	0.756783	1	20	6.1112	n/d
X048537	PF3D7_1130100	Q8II62	60S ribosomal protein L38	PF11_0312	168	9	5	5	1	1.20543	0.960368	0.906793	0.91384	1.15704	0.750457	0.954628	0.909358	0.868309	1.91	20	6.6626	n/d
X048537	PF3D7_1351400	Q8IDI5	60S ribosomal protein L17, putative	PF13_0268	188	8	5	5	1	1.03205	0.887908	0.93295	1.08253	1.04417	1.11829	1.01889	0.90595	1.01845	n/d	20	6.2561	n/d
X048537	PF3D7_0905400	Q8I395	High molecular weight rhoptry protein 3	PFI0265C	634	30	13	14	1	0.908167	0.827326	0.836147	0.944349	0.81762	0.827351	1.35144	0.731796	0.867371	1	20	6.4066	n/d
X048537	PF3D7_1338300	Q8IDV0	Elongation factor 1-gamma, putative	PF13_0214	420	23	8	8	1	1.22391	0.979349	0.95679	0.984325	0.843266	0.992444	0.788231	0.925468	0.800033	1	20	6.7996	n/d
X048537	PF3D7_1338100	Q8IDV2	26S proteasome regulatory subunit RPN3,putative	MAL13P1.190	173	13	3	4	1	1.08251	0.978983	0.984587	1.02506	0.983676	0.958009	0.934373	1.25502	0.967454	n/d	20	5.6508	n/d
X048537	PF3D7_0926100	Q8I2P8	Protein kinase, putative	PFI1280C	875	55	18	29	1	1.00083	0.448949	0.459789	1.09455	1.01687	0.863358	0.999233	1.01222	0.953974	n/d	20	8.0262	n/d
X048537	PF3D7_0926700	Q8I2P2	Glutamine-dependent NAD(+) synthetase, putative	PFI1310W	337	14	8	8	1	0.941892	1.06154	0.936085	0.938128	1.0017	0.882246	0.889008	1.07217	0.927276	n/d	20	6.0562	n/d
X048537	PF3D7_1215000	Q8I5Q6	Thioredoxin peroxidase 2	PFL0725W	70	2	2	2	1	0.96425	0.957931	1.07074	1.05936	1.01418	1.1487	1.01091	1.22194	1.05551	1	20	5.8341	n/d
X048537	PF3D7_1305300	C0H5A0	Uncharacterized protein	MAL13P1.26	216	20	3	3	1	0.921688	1.59435	1.27117	1.1614	1.22713	1.25372	1.24935	1.24821	1.22634	n/d	20	5.5211	n/d
X048537	PF3D7_0104200	Q8I298	StAR-related lipid transfer protein	PFA0210C	80	4	2	2	1	0.961415	0.816743	0.903869	0.803475	0.90829	0.892307	0.872616	1.15722	0.833502	n/d	20	5.7013	n/d
X048537	PF3D7_1409800	Q8ILZ7	CUGBP Elav-like family member 2, putative	PF14_0096	112	6	4	4	1	1.26127	1.11961	1.39883	1.51413	1.07679	1.81192	1.126	1.28177	0.885195	n/d	20	5.8137	n/d
X048537	PF3D7_1410200	Q8ILZ3	CTP synthase	PF14_0100	114	8	2	2	1	1.21098	0.804337	1.47216	1.30325	0.904401	1.19718	0.847856	1.08816	0.797623	n/d	20	5.665	n/d
X048537	PF3D7_1439800	Q8IL71	Vesicle-associated membrane protein, putative	PF14_0377	95	7	4	4	1	1.352	1.06178	1.16855	1.51292	1.35482	1.32222	0.970744	1.15707	1.00711	n/d	20	5.9183	n/d
X048537	PF3D7_1149000	Q8IHN4	Antigen 332, DBL-like protein	PF11_0506	365	23	8	8	1	1.14333	0.923317	1.1348	1.00037	1.14169	1.09441	0.840946	1.05839	0.817883	n/d	20	6.0933	n/d
X048537	PF3D7_0212300	O96203	Peptide chain release factor subunit 1, putative	PFB0550W	131	9	4	4	1	1.17051	0.882516	0.921845	1.03553	1.09158	0.770968	0.882227	1.06063	0.809246	n/d	20	5.8987	n/d
X048537	PF3D7_1008400	Q8IJW0	26S protease regulatory subunit 4, putative	PF10_0081	130	7	3	3	1	1.04493	0.906708	0.988342	1.25766	1.44214	1.10383	0.825554	0.994131	0.825781	n/d	20	5.5491	n/d
X048537	PF3D7_1008000	Q8IJW3	Histone deacetylase	PF10_0078	176	11	4	4	1	1.37186	1.16518	1.45289	1.50298	1.16297	1.75289	1.20315	1.59492	0.884062	n/d	20	5.5921	n/d
X048537	PF3D7_0934500	Q8I2H3	V-type proton ATPase subunit E, putative	PFI1670C	99	6	2	2	1	1.05529	0.874018	1.25421	0.901761	0.680374	0.711547	1.12601	1.14215	0.961391	1	20	6.0805	n/d
X048537	PF3D7_0811400	C0H4U0	Uncharacterized protein	MAL8P1.103	235	10	2	2	1	1.35355	1.00752	1.09686	1.24542	0.940687	1.2975	1.16499	1.08735	1.10705	n/d	20	5.4239	n/d
X048537	PF3D7_0813300	C0H4U4	Uncharacterized protein	MAL8P1.95	234	17	6	9	1	1.13614	0.957737	0.97341	0.924647	0.853077	0.872179	0.801623	0.81467	0.761727	n/d	20	6.6604	n/d
X048537	PF3D7_1228300	Q8I5D5	NIMA related kinase 1	PFL1370W	430	24	10	12	1	1.00234	0.185068	0.183869	1.06672	1.03433	0.931199	1.07953	1.1423	0.988077	1	20	7.5938	n/d
X048537	PF3D7_0724400	Q8IBK8	Mitochondrial import inner membrane translocase subunit TIM14, putative	PF07_0103	76	5	2	2	1	1.21338	1.2533	1.00033	1.09119	1.23331	1.0779	1.06839	1.67439	1.34003	1	20	5.9725	n/d
X048537	PF3D7_1108400	Q8IIR9	Casein kinase 2, alpha subunit	PF11_0096	997	94	19	41	1	0.926475	0.985652	0.982539	1.19806	1.19352	1.02803	1.15149	1.27064	1.10296	n/d	20	8.374	n/d
X048537	PF3D7_0513300	Q8I3X4	Purine nucleoside phosphorylase	PFE0660C	779	72	15	45	1	0.919485	1.05418	1.14828	0.984623	1.1006	0.962728	1.05274	1.33362	1.14427	n/d	20	9.0202	n/d
X048537	PF3D7_1417800	Q8ILR7	DNA helicase	PF14_0177	561	22	12	12	1	0.958561	0.804089	0.896196	0.94935	0.908929	0.759417	0.832448	0.955899	0.860711	1	20	6.3762	n/d
X048537	PF3D7_1438100	Q8IL86	Sec62, putative	PF14_0361	59	4	2	2	1	0.926837	1.14395	0.913961	1.04573	0.941551	0.7812	0.756288	1.0791	0.854441	1	20	5.502	n/d
X048537	PF3D7_1354200	Q8IDF9	Inositol-polyphosphate 5-phosphatase, putative	PF13_0285	187	11	3	4	1	1.33395	0.919914	1.00003	0.97015	1.09963	1.05643	0.758361	1.01236	0.82915	n/d	20	5.9496	n/d
X048537	PF3D7_1451100	Q8IKW5	Elongation factor 2	PF14_0486	803	46	17	21	1	1.15568	1.03105	0.946826	1.3888	0.961522	0.954887	0.873826	0.987843	0.76649	n/d	20	6.9557	n/d
X048537	PF3D7_1406200	Q8IM32	Uncharacterized protein	PF14_0059	271	18	6	6	1	1.09809	1.04512	1.14396	1.20353	1.18793	1.20075	1.17629	1.03304	1.20772	n/d	20	5.8648	n/d
X048537	PF3D7_1405600	Q8IM38	Ribonucleotide reductase small subunit	PF14_0053	231	11	4	4	1	1.21755	1.10831	1.18628	1.09055	1.01883	0.901855	0.898939	0.972181	0.952864	1	20	6.1576	n/d
X048537	PF3D7_0624000	C6KT76	Phosphotransferase	PFF1155W	397	20	11	14	1	1.15057	1.06584	1.04872	1.37292	0.951414	0.855071	0.870395	0.929336	0.775461	1	20	6.5103	n/d
X048537	PF3D7_1142600	Q8IHT9	60S ribosomal protein L35Ae, putative	PF11_0438	153	8	3	3	1	0.873497	0.717197	0.991969	0.86304	1.0031	1.02992	1.06242	0.823553	0.672896	n/d	20	6.2589	n/d
X048537	PF3D7_1143200	Q8IHT4	DnaJ protein, putative	PF11_0443	175	8	6	6	1	1.11153	0.807935	0.921742	0.783969	1.0574	0.678183	0.70877	0.873768	0.764064	n/d	20	6.5118	n/d
X048537	PF3D7_0829200	Q8IBC3	Prohibitin, putative	PF08_0006	129	8	3	3	1	1.14034	0.959492	1.02618	1.01954	1.01812	1.12874	0.948723	1.16166	0.925489	1	20	5.8031	n/d
X048537	PF3D7_1004400	Q8IJZ3	RNA-binding protein, putative	PF10_0047	145	9	3	3	1	0.96512	0.76331	0.91866	1.01809	1.45438	1.06889	1.01641	1.08844	0.80945	n/d	20	5.759	n/d
X048537	PF3D7_1368100	Q8ID28	26S proteasome regulatory subunit RPN11,putative	MAL13P1.343	78	5	2	2	1	1.26176	1.0521	1.03304	1.33815	0.939339	1.15498	0.674981	0.948192	1.02004	n/d	20	5.6197	n/d
X048537	PF3D7_0818900	Q8IB24	Heat shock protein 70	PF08_0054, MAL7P1.228, PFI0875W, PF11_0351	1536	89	30	48	1	1.10071	0.822014	0.822808	0.928783	0.750696	0.792822	0.780929	0.932528	0.820029	1	20	7.6858	n/d
X048537	PF3D7_1345800	Q8IDN9	Uncharacterized protein	PF13_0243	651	30	21	22	1	0.981011	0.915225	1.02916	1.11235	1.15811	1.09228	1.06912	1.1965	1.08479	n/d	20	6.9908	n/d
X048537	PF3D7_1346300	Q8IDN4	DNA/RNA-binding protein Alba 2	MAL13P1.233	230	11	6	7	1	1.248	1.0393	1.11016	1.03756	1.07714	0.914768	0.991558	1.05051	0.903705	n/d	20	6.6412	n/d
X048537	PF3D7_1346100	Q8IDN6	Protein transport protein SEC61 subunit alpha	MAL13P1.231	145	6	5	5	1	1.22896	0.923135	0.936315	1.02504	0.900607	0.901745	0.861697	1.04329	1.18026	n/d	20	6.6116	n/d
X048537	PF3D7_0410800	Q9U0I0	Uncharacterized protein	PFD0535W	101	6	3	3	1	0.925496	0.966225	0.908768	1.07975	1.02865	0.993218	1.01597	1.03996	0.891539	n/d	20	5.9191	n/d
X048537	PF3D7_1314100	Q8IEH3	Uncharacterized protein	MAL13P1.73	61	4	2	2	1	0.847866	1.6767	1.98449	1.96922	1.27926	2.13869	0.414122	3.48925	1.15146	1	20	5.395	n/d
X048537	PF3D7_0929400	C0H571	High molecular weight rhoptry protein 2	PFI1445W	1048	59	21	26	1	0.985466	0.877377	0.93122	0.986116	1.01927	0.96238	1.35878	0.974889	0.833789	1.72	20	6.6651	n/d
X048537	PF3D7_0929200	C0H570	RNA-binding protein, putative	PFI1435W	114	5	2	2	1	0.953209	1.34834	1.08891	1.71522	0.811584	1.29309	0.904179	1.46008	1.00032	1	20	5.7971	n/d
X048537	PF3D7_0920800	Q8I2U5	Inosine-5'-monophosphate dehydrogenase	PFI1020C	1546	221	30	131	1	1.05432	0.820418	0.984313	1.17293	1.1845	1.06451	1.12189	1.43246	1.19534	n/d	20	9.0439	n/d
X048537	PF3D7_1304500	Q8IES0	Small heat shock protein, putative	PF13_0021	162	12	5	6	1	1.12388	0.919226	1.03364	1.17113	1.03023	1.14476	0.798732	0.87445	0.777217	n/d	20	6.0179	n/d
X048537	PF3D7_1211700	Q8I5T4	DNA replication licensing factor MCM5, putative	PFL0580W	231	10	5	5	1	1.0703	0.923757	0.934372	1.06801	0.977895	0.822181	0.952232	1.21096	0.910434	n/d	20	6.0831	n/d
X048537	PF3D7_1409400	Q8IM01	Uncharacterized protein	PF14_0092	115	7	4	5	1	0.969259	0.8512	0.883311	1.09862	0.887085	0.711681	0.777852	0.881849	0.748869	1	20	6.2976	n/d
X048537	PF3D7_1246800	Q8I4W4	Signal recognition particle receptor, beta subunit	PFL2245W	152	7	4	4	1	0.901973	0.676673	0.83608	0.866985	0.851209	0.848758	1.00879	1.03784	0.645457	0.77	20	5.7919	n/d
X048537	PF3D7_1442300	Q8IL48	tRNA binding protein, putative	PF14_0401	462	19	12	12	1	1.18943	1.09426	1.02577	1.42606	0.955309	1.08303	0.768779	0.923117	0.763389	n/d	20	6.2224	n/d
X048537	PF3D7_1443000	Q8IL41	Serine/threonine protein kinase	PF14_0408	176	8	6	6	1	1.17336	1.13224	1.18745	1.07662	1.09499	1.51239	1.15619	1.45879	1.16689	n/d	20	6.171	n/d
X048537	PF3D7_1127100	Q8II92	Deoxyuridine 5'-triphosphate nucleotidohydrolase	PF11_0282	84	3	3	3	1	1.01792	0.939962	0.925452	1.00836	0.978134	0.676797	0.885304	1.03509	0.885904	0.84	20	6.0187	n/d
X048537	PF3D7_1331800	Q8IE09	60S ribosomal protein L23, putative	PF13_0171	95	5	2	3	1	1.12803	1.06717	0.939133	1.11856	0.945471	0.945983	1.04136	1.12952	0.961424	n/d	20	6.4557	n/d
X048537	PF3D7_0217900	O96259	Conserved Plasmodium protein	PFB0835C	110	7	2	2	1	1.14326	1.68639	0.85341	1.3584	0.830941	1.01761	0.868847	1.06107	0.910143	1	20	5.9252	n/d
X048537	PF3D7_0217800	O96258	40S ribosomal protein S26	PFB0830W	77	3	2	2	1	0.776197	0.67129	0.940563	0.713729	0.915414	0.725048	0.789139	0.878323	0.748261	1	20	6.799	n/d
X048537	PF3D7_0413900	Q8I1U8	Ubiquitinyl hydrolase 1	PFD0680C	138	5	2	2	1	1.39225	1.02984	1.01757	1.43588	1.22783	0.732845	1.15883	1.14987	0.834726	n/d	20	5.5619	n/d
X048537	PF3D7_0717700	Q8IBS3	Serine--tRNA ligase, putative	PF07_0073	142	8	4	4	1	1.37914	1.19119	1.12139	1.65347	0.880981	0.995931	0.87458	0.995812	0.885821	1	20	5.9725	n/d
X048537	PF3D7_1116800	Q8IIJ8	Heat shock protein 101	PF11_0175	139	7	4	4	1	0.989095	0.818941	0.946414	0.831237	1.20219	1.20791	0.894873	1.06076	1.03096	0.83	20	5.6438	n/d
X048537	PF3D7_0703500	Q8IC35	Erythrocyte membrane-associated antigen	MAL7P1.12	301	14	4	4	1	1.29942	1.00321	1.08534	1.37598	0.903259	1.22284	1.24784	1.18116	1.06178	n/d	20	5.8918	n/d
X048537	PF3D7_0514800	Q8I3W0	Kinase	PFE0740C	461	22	8	8	1	1.00539	0.784671	0.85415	1.04618	1.03244	0.996948	0.957404	1.29007	1.20201	n/d	20	6.2583	n/d
X048537	PF3D7_0422700	Q8IFN9	Eukaryotic initiation factor 4A-III, putative	PFD1070W	98	4	3	3	1	1.17307	0.897711	1.17564	1.41278	1.32056	1.45024	0.92087	1.25203	1.33256	n/d	20	5.5509	n/d
X048537	PF3D7_0811600	Q8IAV1	Uncharacterized protein	PF08_0091	96	6	2	2	1	1.27313	0.671138	1.05471	1.49951	0.87779	0.931391	1.00331	1.09407	0.848462	n/d	20	5.6215	n/d
X048537	PF3D7_1323400	Q8IE82	60S ribosomal protein L23	PF13_0132	133	7	3	3	1	1.14849	0.913778	1.03546	1.23632	1.37111	0.963468	1.0038	0.998227	0.752399	1	20	6.1713	n/d
X048537	PF3D7_1323600	Q8IE81	Uncharacterized protein	PF13_0134	54	2	2	2	1	1.16907	1.30891	0.852744	1.48502	1.09749	0.979482	1.04896	1.36797	0.849693	n/d	20	5.5664	n/d
X048537	PF3D7_1323100	Q8IE85	60S ribosomal protein L6, putative	PF13_0129	195	10	5	5	1	0.990959	0.809197	0.842732	0.72017	0.913482	0.694734	0.796043	0.895563	0.684803	1	20	6.7898	n/d
X048537	PF3D7_1014700	Q8IJP8	Prohibitin, putative	PF10_0144	105	5	2	2	1	1.20911	1.0456	0.82707	1.34853	0.783865	0.768387	1.04124	0.974042	0.798901	1	20	5.8251	n/d
X048537	PF3D7_1456800	Q8IKR1	V-type H(+)-translocating pyrophosphatase, putative	PF14_0541	261	13	6	7	1	1.09076	0.951971	1.05023	1.08771	0.916026	0.836853	0.958051	1.12937	0.833983	1	20	6.2089	n/d
X048537	PF3D7_0106300	Q76NN8	Calcium-transporting ATPase	PFA0310C	437	19	10	10	1	1.01374	0.832947	1.00734	1.04425	0.988111	0.955295	0.868579	1.09808	0.878914	1	20	6.2891	n/d
X048537	PF3D7_1402300	Q8IM66	26S proteasome regulatory subunit RPN6	PF14_0025	134	10	3	3	1	0.988454	0.686836	0.945909	1.01513	0.874892	0.872336	0.940818	0.892493	0.686283	n/d	20	6.0439	n/d
X048537	PF3D7_0616200	C6KT03	Kinetochore protein NDC80, putative	PFF0785W	133	7	2	2	1	1.06694	0.684485	0.844325	0.785667	0.973339	0.926932	0.898471	0.891972	0.755946	1	20	5.5652	n/d
X048537	PF3D7_1436600	Q8I719	cGMP-dependent protein kinase	PF14_0346	2136	177	40	86	1	1.02242	0.726847	0.802601	1.06398	1.10905	1.0914	1.0959	1.20524	1.15251	n/d	20	8.5558	n/d
X048537	PF3D7_1454400	A0A144A2H0	Aminopeptidase P	n/d	571	26	13	15	1	1.2022	1.11068	1.06404	1.17287	1.06597	0.999213	0.923145	1.0496	0.953122	n/d	20	6.7715	n/d
X048537	PF3D7_0610700	C6KSV2	Uncharacterized protein	PFF0525W	220	9	5	6	1	1.23257	0.689629	0.756939	1.14179	1.16922	1.06447	1.46253	1.61326	1.33101	n/d	20	7.5107	n/d
X048537	PF3D7_0309200	O77328	Serine/threonine protein kinase, putative	PFC0385C	537	37	9	13	1	0.987832	0.415985	0.449888	0.974044	1.01936	0.907708	0.969941	1.189	1.01364	n/d	20	7.2009	n/d
X048537	PF3D7_1202900	Q8I616	High mobility group protein	PFL0145C, MAL8P1.72	188	9	3	3	1	1.39126	1.04227	1.0264	1.1669	1.43445	0.881106	1.37844	1.09776	0.925588	n/d	20	6.4069	n/d
X048537	PF3D7_1363400	Q8ID72	Polyubiquitin binding protein, putative	PF13_0335	50	5	2	2	1	0.887156	0.622949	0.605425	1.02448	0.88831	0.631194	0.774313	0.922493	0.685533	0.71	20	5.6477	n/d
X048537	PF3D7_1242700	Q8I502	40S ribosomal protein S17, putative	PFL2055W	228	15	4	7	1	1.18764	0.949782	0.858472	0.914764	0.892552	1.15426	0.760986	0.894393	0.810314	1	20	6.6907	n/d
X048537	PF3D7_1242800	Q8I501	Rab GDP dissociation inhibitor	PFL2060C	132	4	3	3	1	1.32563	1.05092	1.17108	1.52694	0.95587	1.26922	0.675355	0.896988	0.864595	n/d	20	5.9666	n/d
X048537	PF3D7_0102900	Q8I2B1	Aspartate--tRNA ligase	PFA0145C	160	7	5	5	1	0.9851	0.854504	0.917219	0.920179	0.86506	0.708556	0.811948	0.976347	0.834114	1	20	6.2832	n/d
X048537	PF3D7_1117700	Q7KQK6	GTP-binding nuclear protein	PF11_0183	402	22	11	11	1	1.25609	1.01835	1.08614	1.11333	0.815398	0.945183	0.769192	0.939605	0.763343	1	20	6.4626	n/d
X048537	PF3D7_0824400	Q8IB78	Nucleoside transporter 2	MAL8P1.32	124	5	2	2	1	0.937673	0.847141	1.18523	0.957929	1.01924	1.07138	0.861077	1.07962	1.06858	0.77	20	5.8799	n/d
X048537	PF3D7_0823800	Q8IB72	DnaJ protein, putative	PF08_0032	337	18	9	9	1	1.05963	1.00623	1.03194	1.03155	1.18664	0.94248	1.20963	1.26812	0.962654	n/d	20	6.5897	n/d
X048537	PF3D7_1006200	Q8IJX8	DNA/RNA-binding protein Alba 3	PF10_0063	220	12	4	6	1	1.30213	1.05002	1.11358	1.2047	1.29296	1.15837	1.27538	1.14734	0.938066	n/d	20	6.9393	n/d
X048537	PF3D7_1311500	Q8IEK3	26S protease regulatory subunit 7, putative	PF13_0063	233	13	4	4	1	1.13065	0.897908	1.0699	1.14238	1.20387	0.963906	1.01735	1.48254	1.13189	n/d	20	5.7677	n/d
X048537	PF3D7_1424400	Q8ILL2	60S ribosomal protein L7-3, putative	PF14_0231	236	8	5	6	1	0.933103	0.883764	0.844055	0.8617	1.00644	0.898879	1.03757	0.878532	0.732952	n/d	20	6.4606	n/d
X048537	PF3D7_1138500	Q8IHY0	Protein phosphatase 2C	PF11_0396	167	5	4	4	1	1.2858	1.28668	1.06397	1.32345	1.07532	1.23976	1.01219	1.06729	1.01085	n/d	20	5.7079	n/d
X048537	PF3D7_0527500	Q8I3J0	Hsc70-interacting protein	PFE1370W	255	14	6	7	1	1.08141	0.88186	0.988453	0.905576	0.874952	0.803597	0.708431	1.08879	0.951094	1	20	6.2458	n/d
X048537	PF3D7_1233600	Q8I586	Asparagine and aspartate rich protein 1	PFL1620W	155	13	3	3	1	1.16708	0.919371	0.903816	0.992489	1.13569	1.21543	1.23589	1.23208	1.10282	n/d	20	5.691	n/d
X048537	PF3D7_0903700	Q6ZLZ9	Tubulin alpha chain	PFI0180W	343	19	2	2	1	1.111	1.05004	1.17758	1.13489	1.4167	1.25036	0.853946	0.850766	0.797927	n/d	20	6.2664	n/d
X048537	PF3D7_0815200	Q8IAY9	Importin beta, putative	PF08_0069	277	14	8	8	1	0.994705	1.02305	0.986681	1.15379	1.01764	0.986557	0.954567	1.13755	0.91241	n/d	20	6.233	n/d
X048537	PF3D7_1437200	Q8IL94	Ribonucleoside-diphosphate reductase	PF14_0352	317	12	6	6	1	1.3475	1.04259	1.08618	1.24393	0.972471	1.13317	1.05462	1.30054	1.09086	n/d	20	6.0051	n/d
X048537	PF3D7_1132200	Q8II43	T-complex protein 1 subunit alpha	PF11_0331	537	24	14	16	1	1.09254	0.804375	0.879172	1.03291	0.867869	0.785888	0.789406	0.90204	0.827432	1	20	7.1919	n/d
X048537	PF3D7_1132300	Q8II42	Conserved Plasmodium protein	PF11_0332	107	5	2	2	1	1.17588	1.18777	1.07084	0.997192	1.09347	1.05791	0.9992	1.01316	0.886998	n/d	20	5.6159	n/d
X048537	PF3D7_1349200	Q8IDK7	Glutamate--tRNA ligase, putative	PF13_0257	504	19	7	7	1	1.22969	1.07843	1.03165	1.08841	0.940801	0.708841	0.84716	1.00503	0.754891	n/d	20	6.0008	n/d
X048537	PF3D7_1472800	Q8IKB0	Uncharacterized protein	PF14_0696	125	8	3	3	1	1.12545	1.1396	1.10068	0.96533	1.30479	1.13427	1.24687	1.54481	1.08648	n/d	20	5.8096	n/d
X048537	PF3D7_0419400	Q8I1P3	Uncharacterized protein	PFD0940W	204	14	4	4	1	1.30697	0.847641	0.910412	0.94595	1.08771	0.819138	0.887911	0.969379	1.01171	n/d	20	5.7183	n/d
X048537	PF3D7_0716800	Q8IBT2	Eukaryotic translation initiation factor 3 subunit I	MAL7P1.81	222	8	5	5	1	0.956486	0.737241	0.934419	1.02561	0.956823	0.87251	0.775433	0.915501	0.715248	n/d	20	6.1804	n/d
X048537	PF3D7_0716300	Q8IBT7	Uncharacterized protein	MAL7P1.77	111	6	2	2	1	0.945161	0.696279	0.653938	0.871338	0.858683	0.858868	0.853413	0.98458	0.652177	1	20	5.8185	n/d
X048537	PF3D7_0502100	Q8I479	HCNGP-like protein	PFE0105C	184	9	4	4	1	1.36039	1.10801	1.06241	1.22421	1.57868	1.35366	1.33362	1.62443	1.66482	n/d	20	7.0993	n/d
X048537	PF3D7_1317800	C0H5C2	40S ribosomal protein S19	MAL13P1.92	104	12	2	3	1	1.05019	1.24888	0.574472	1.01137	1.02739	1.10566	0.907488	1.08894	0.739977	n/d	20	6.37	n/d
X048537	PF3D7_1032800	C6S3E1	Leucine-rich repeat protein	PF10_0320A	55	4	2	2	1	1.05815	1.01304	1.03438	0.842242	0.905633	1.18991	0.911943	0.889039	0.754413	1	20	5.2854	n/d
X048537	PF3D7_0305600	O97240	DNA-(apurinic or apyrimidinic site) lyase	PFC0250C	81	4	3	3	1	1.03513	0.715822	0.734664	1.07943	0.777194	0.81537	0.970013	1.03191	0.896	1	20	5.6734	n/d
X048537	PF3D7_0306900	O97248	40S ribosomal protein S23, putative	PFC0290W	98	5	2	3	1	1.1352	0.812603	0.847572	0.770751	0.852402	0.665332	0.816118	0.80902	0.708192	1	20	6.7334	n/d
X048537	PF3D7_1446200	Q8IL11	M17 leucyl aminopeptidase	PF14_0439	190	15	5	5	1	1.09858	1.05642	1.06434	1.37347	0.974618	1.06179	0.76213	0.843234	0.804668	n/d	20	6.2911	n/d
X048537	PF3D7_1445900	Q8IL13	ATP-dependent RNA helicase DDX5, putative	PF14_0437	150	11	2	2	1	1.30543	1.29131	0.967634	0.826457	1.05058	0.801638	0.689511	0.816212	0.925718	n/d	20	5.5779	n/d
X048537	PF3D7_1445400	Q8IL19	Protein serine/threonine kinase-1	PF14_0431	431	21	9	11	1	1.06775	0.903479	0.926188	0.783651	0.861668	1.00653	0.852857	1.03809	0.98863	0.98	20	6.8874	n/d
X048537	PF3D7_0211800	O96198	Asparagine--tRNA ligase	PFB0525W	230	11	6	6	1	1.21494	1.10587	1.15278	1.26571	0.969591	0.915956	0.999695	1.1272	0.916653	1	20	6.4455	n/d
X048537	PF3D7_0214000	O96220	T-complex protein 1 subunit theta	PFB0635W	501	16	13	13	1	1.07137	0.881288	0.948784	0.949941	0.99267	0.931499	0.83715	1.03506	0.899448	2.23	20	6.3088	n/d
X048537	PF3D7_0214100	O96221	Protein transport protein SEC31	PFB0640C	106	8	3	3	1	1.15331	1.00912	0.978749	1.16556	0.900202	0.781992	0.941299	1.00379	0.708904	n/d	20	5.6967	n/d
X048537	PF3D7_1457000	Q8IKQ9	Signal peptide peptidase	PF14_0543	82	4	2	2	1	0.871199	0.817516	0.915728	0.871131	0.790923	0.80532	0.835999	1.02028	0.747434	1	20	5.989	n/d
X048537	PF3D7_1457300	Q8IKQ7	Uncharacterized protein	PF14_0546	299	13	6	6	1	1.04096	0.825162	0.84502	0.882124	0.770141	0.746999	0.661114	0.884325	0.783548	1	20	6.1431	n/d
X048537	PF3D7_1315900	Q8IEF5	Exportin-1, putative	MAL13P1.83	142	10	3	3	1	1.03889	0.918784	1.14434	1.03244	1.25472	1.05532	0.681414	1.1658	0.908765	n/d	20	5.825	n/d
X048537	PF3D7_1230700	Q8I5B3	Protein transport protein SEC13	PFL1480W	135	5	3	3	1	1.07302	1.14564	0.987036	0.898758	0.971157	1.09053	0.834696	0.985692	1.06737	1.84	20	5.9217	n/d
X048537	PF3D7_1230800	Q8I5B2	Conserved Plasmodium protein	PFL1485W	158	7	2	2	1	0.973962	1.1846	1.03435	1.07499	1.21471	0.694579	0.763486	1.26886	1.09142	1	20	6.1143	n/d
X048537	PF3D7_0727700	Q8IBI0	Uncharacterized protein	PF07_0114	1094	56	24	30	1	1.02146	0.236574	0.275852	0.940444	1.05511	0.997791	1.10047	1.21718	1.06906	n/d	20	7.4295	n/d
X048537	PF3D7_1423700	Q8ILL5	Uncharacterized protein	PF14_0228	203	12	5	6	1	1.00402	0.862996	0.904145	0.925105	0.929336	0.936426	0.930487	1.08415	0.902322	1	20	6.5678	n/d
X048537	PF3D7_1424100	Q8ILL3	60S ribosomal protein L5, putative	PF14_0230	410	19	8	10	1	1.04598	0.90211	1.06483	1.02092	1.30607	1.09574	1.06631	1.2145	0.926175	n/d	20	6.5418	n/d
X048537	PF3D7_1219100	Q8I5L6	Clathrin heavy chain	PFL0930W	916	43	26	27	1	0.974581	0.881392	0.962049	0.999376	1.09088	0.986254	0.892007	1.09038	1.03706	n/d	20	6.3483	n/d
X048537	PF3D7_1238900	Q8I534	Calcium/calmodulin-dependent protein kinase 2, putative	PFL1885C	359	21	8	9	1	0.924463	0.541321	0.474026	1.02717	0.939439	0.934022	1.01717	1.1392	0.977297	n/d	20	6.9095	n/d
X048537	PF3D7_0801800	Q8IAL6	Mannose-6-phosphate isomerase, putative	MAL8P1.156	261	15	8	9	1	1.05969	0.977262	1.02096	0.838496	0.947887	1.1003	1.45765	1.10288	0.882682	n/d	20	6.0441	n/d
X048537	PF3D7_1011400	Q8IJT1	Proteasome subunit beta type	PF10_0111	129	5	2	2	1	1.19544	1.10223	0.914049	1.00811	0.962711	1.00965	0.856739	0.907168	0.751741	n/d	20	6.2285	n/d
X048537	PF3D7_1464900	Q8IKI9	ATP-dependent protease la, putative	PF14_0616	69	4	2	2	1	0.778061	0.632939	0.86263	0.809727	1.25491	0.75627	0.559336	1.06791	1.24952	1	20	5.2622	n/d
X048537	PF3D7_1408100	Q8IM15	HAP protein	PF14_0078, PF14_0076, PF14_0077, PF14_0075	302	10	5	6	1	1.04345	0.893857	0.950764	1.07122	0.787877	0.826682	0.703889	0.904393	0.712656	1	20	6.6149	n/d
X048537	PF3D7_1407800	Q8IM16	Plasmepsin IV	PF14_0075, PF14_0076, PF14_0077, PF14_0078	261	9	4	5	1	0.935209	0.856741	0.914783	0.92056	0.979532	0.78907	0.784451	0.969161	0.898915	1	20	6.8431	n/d
X048537	PF3D7_1408600	Q8IM10	40S ribosomal protein S8	PF14_0083	135	9	2	2	1	0.817751	0.870432	1.11994	0.743871	1.20846	0.787382	0.817207	0.920848	0.905548	1	20	6.0339	n/d
X048537	PF3D7_0613800	C6KSY0	Transcription factor with AP2 domain(S)	PFF0670W	51	3	2	2	1	1.0707	0.917599	0.947909	1.15867	1.12061	1.66971	0.834028	1.40784	0.813635	1	20	5.4689	n/d
X048537	PF3D7_0614500	C6KSY6	60S ribosomal protein L19	PFF0700C	133	8	3	3	1	1.30281	0.958145	0.872919	0.702206	1.06013	0.910256	0.972753	0.993119	0.758998	1	20	6.4072	n/d
X048537	PF3D7_0826700	Q8IBA0	Receptor for activated c kinase	PF08_0019	340	12	5	5	1	1.19683	1.01762	1.03009	1.30639	1.13045	0.871867	0.834059	1.0058	0.723448	n/d	20	6.611	n/d
X048537	PF3D7_0318200	O77375	DNA-directed RNA polymerase subunit	PFC0805W	303	17	8	8	1	0.897844	0.72865	0.685852	0.751468	0.690715	0.832098	0.662759	0.79748	0.832138	1	20	5.736	n/d
X048537	PF3D7_0528100	Q8I3I6	AP complex subunit beta	PFE1400C	176	11	4	4	1	1.1339	0.819832	1.04483	0.947255	1.0154	0.995913	0.845399	1.32027	0.996695	1	20	6.0439	n/d
X048537	PF3D7_0629200	C6KTC7	DnaJ protein, putative	PFF1415C	222	15	3	3	1	1.05892	0.872923	0.910839	0.878903	0.972535	1.87312	1.05147	1.18486	1.1323	n/d	20	6.3819	n/d
X048537	PF3D7_0629100	C6KTC6	Nicotinate phosphoribosyltransferase, putative	PFF1410C	101	6	3	3	1	1.16534	0.740847	0.934124	1.1593	0.994872	0.961656	0.78129	0.9632	0.90148	n/d	20	5.6282	n/d
X048537	PF3D7_1128400	Q8II79	Farnesyl pyrophosphate synthase, putative	PF11_0295	150	11	3	3	1	0.966613	1.18842	0.979526	1.18359	1.02305	0.881645	0.977485	1.07532	0.893423	1	20	5.7752	n/d
X048537	PF3D7_1352500	Q8IDH5	Thioredoxin-related protein, putative	PF13_0272	206	10	4	4	1	1.11275	0.930257	0.938802	1.01699	0.954955	0.85153	0.816433	0.948247	0.78205	n/d	20	6.8468	n/d
X048537	PF3D7_0908400	Q8I367	Uncharacterized protein	PFI0405W	134	6	3	3	1	1.06636	0.722118	0.86719	0.735153	0.893603	0.709407	0.680348	0.821679	0.652718	1	20	7.0192	n/d
X048537	PF3D7_0416800	Q8I1S0	Small GTP-binding protein sar1	PFD0810W	161	9	3	3	1	1.04367	0.984059	1.09115	1.12877	1.249	0.865046	1.03293	1.18332	0.989047	n/d	20	5.8986	n/d
X048537	PF3D7_0710600	Q8IBY4	60S ribosomal protein L34	PF07_0043	129	9	4	6	1	1.06942	0.917411	0.870488	1.01326	0.972336	0.803983	1.14598	0.905553	0.720406	n/d	20	6.2031	n/d
X048537	PF3D7_0505500	Q8I447	DNA mismatch repair protein MSH6, putative	PFE0270C	216	15	2	2	1	0.732966	0.974475	1.08299	1.25454	1.01421	1.06439	1.05897	1.07329	1.05998	n/d	20	5.8647	n/d
X048537	PF3D7_0505700	Q8I445	Uncharacterized protein	PFE0280C	60	4	2	3	1	1.07107	0.934383	1.02559	1.86848	0.921232	1.48616	0.747165	0.863664	0.69874	n/d	20	6.1585	n/d
X048537	PF3D7_1357000	Q8I0P6	Elongation factor 1-alpha	PF13_0305	995	73	19	33	1	1.05403	0.866643	0.917128	0.91594	0.811637	0.735551	0.793906	0.876998	0.778489	1	20	7.7688	n/d
X048537	PF3D7_0520400	Q8I3Q6	Uncharacterized protein	PFE1025C	108	5	3	3	1	1.08315	0.847657	0.94492	1.4309	1.76937	1.43007	1.41676	1.26559	0.96562	n/d	20	5.8768	n/d
X048537	PF3D7_0105800	Q8I283	Cyclin-dependent kinases regulatory subunit	PFA0285C	387	20	8	10	1	1.03112	0.968249	0.984384	1.09991	1.17153	1.17299	1.0853	1.28599	1.22177	n/d	20	6.8683	n/d
X048537	PF3D7_1410600	Q8ILY9	Eukaryotic translation initiation factor 2 gamma subunit, putative	PF14_0104	314	14	5	5	1	1.07884	0.88015	1.36499	0.745433	0.8846	0.811605	0.878732	0.859275	0.794367	1	20	6.4061	n/d
X048537	PF3D7_1410700	Q8ILY8	Uncharacterized protein	PF14_0105	158	8	3	3	1	1.18003	0.964283	0.929546	1.08668	1.12816	0.982716	0.850894	1.28655	0.961624	n/d	20	5.8521	n/d
X048537	PF3D7_0219600	O96271	Replication factor C subunit 1, putative	PFB0895C	138	7	4	4	1	1.07322	0.775162	0.795256	0.815697	0.972804	0.950801	0.861624	0.948985	1.01399	0.65	20	5.551	n/d
X048537	PF3D7_1359600	C0H5J2	Uncharacterized protein	MAL13P1.295	432	22	8	8	1	1.05662	0.851647	0.790498	0.917638	0.975001	0.967045	0.839723	1.05747	0.840782	1	20	6.732	n/d
X048537	PF3D7_0818200	C0H4V6	14-3-3 protein	MAL8P1.69	679	30	11	14	1	1.19019	0.967903	0.926726	0.947198	0.96143	0.820064	0.935951	1.03272	0.928347	0.73	20	7.5398	n/d
X048537	PF3D7_1037300	Q8IJ34	ADP/ATP transporter on adenylate translocase	PF10_0366	297	13	7	7	1	1.04632	0.898974	1.00999	0.813379	0.962868	0.86353	0.813522	0.967562	0.945097	0.76	20	6.8004	n/d
X048537	PF3D7_1037100	Q8IJ37	Pyruvate kinase 2	PF10_0363	158	8	5	5	1	1.33962	1.13963	1.05098	1.50664	1.00878	1.83054	0.727085	1.42113	1.56389	n/d	20	5.5812	n/d
X048537	PF3D7_0719600	Q8IBQ6	60S ribosomal protein L11a, putative	PF07_0079	159	9	2	3	1	0.959515	0.982366	0.947789	1.30642	1.08922	1.19348	0.919275	1.13085	0.786538	n/d	20	6.6054	n/d
X048537	PF3D7_1119000	Q8IIH7	Acyl-CoA-binding protein, putative	PF11_0197	77	5	3	3	1	1.20136	1.1426	1.14326	0.867082	0.869533	1.10482	1.12767	1.12584	0.842856	1	20	5.9409	n/d
X048537	PF3D7_1119300	Q8IIH4	Splicing factor U2AF small subunit, putative	PF11_0200	91	7	2	2	1	1.03959	1.22752	1.45848	1.27373	1.24606	1.0343	1.02342	1.35583	1.19306	n/d	20	6.0888	n/d
X048537	PF3D7_0511700	Q8I3Y9	EKC/KEOPS complex subunit CGI121	PFE0580W	277	10	5	7	1	0.8693	0.612251	0.663196	0.81857	0.791819	0.839178	0.99462	1.1146	0.870589	1	20	7.0735	n/d
X048537	PF3D7_0402000	Q8I206	Uncharacterized protein	PFD0090C	111	4	3	3	1	1.1571	0.735098	0.869241	1.26876	1.31032	1.06782	1.23448	0.97588	0.827606	n/d	20	5.8151	n/d
X048537	PF3D7_0401800	Q8I207	Uncharacterized protein	PFD0080C	453	25	13	17	1	0.963143	0.434895	0.469521	0.989237	1.10169	0.922175	1.12985	1.22337	1.09664	n/d	20	7.0026	n/d
X048537	PF3D7_1419700	Q8ILQ3	Uncharacterized protein	PF14_0191	100	5	3	3	1	0.888716	1.01439	1.04969	1.04934	1.05966	0.883694	0.950428	0.954799	1.02305	n/d	20	5.4999	n/d
X048537	PF3D7_1235600	Q8I566	Serine hydroxymethyltransferase	PFL1720W	265	10	7	8	1	1.30428	1.00073	1.01016	1.57115	1.06898	1.06097	0.695431	0.990091	0.657065	n/d	20	6.3225	n/d
X048537	PF3D7_1236100	Q8I562	Clustered-asparagine-rich protein	PFL1745C	128	5	3	3	1	1.21118	1.10529	1.00469	1.18365	1.15952	0.969014	0.837868	1.28833	1.16842	1	20	6.0426	n/d
X048537	PF3D7_0912900	Q8I323	26S proteasome regulatory subunit RPN8,putative	PFI0630W	154	7	4	4	1	1.07051	0.990949	0.862819	1.30153	0.754362	0.895048	1.00045	0.878029	0.837112	1	20	5.9946	n/d
X048537	PF3D7_0104800	Q8I291	Novel putative transporter 1	PFA0245W	113	5	2	2	1	1.00809	0.953269	0.890619	1.04187	0.812392	0.970078	0.965472	1.0333	0.799646	2.14	20	5.8769	n/d
X048537	PF3D7_1226600	Q7KQJ9	Proliferating cell nuclear antigen	PFL1285C	157	8	3	3	1	1.13517	1.10837	1.18041	1.32415	1.13243	0.754419	1.21077	0.924617	0.877004	n/d	20	6.2111	n/d
X048537	PF3D7_0406500	C0H491	Uncharacterized protein	PFD0320C	249	19	6	6	1	1.25088	0.748699	0.795681	6.65924	0.649362	0.780686	0.875757	0.917478	1.01781	1	20	5.9389	n/d
X048537	PF3D7_0608700	C6KST5	T-complex protein 1 subunit zeta	PFF0430W	385	22	9	9	1	1.05735	0.913615	0.985371	1.11636	1.09294	0.861061	0.912339	1.09451	1.0046	n/d	20	6.41	n/d
X048537	PF3D7_1427500	Q8ILI9	DNA mismatch repair protein MSH2, putative	PF14_0254	223	10	3	3	1	1.03873	0.918544	1.08919	0.873717	0.941754	1.03975	0.863723	1.33378	0.814894	n/d	20	5.6208	n/d
X048537	PF3D7_1461900	Q8IKL5	Valine--tRNA ligase, putative	PF14_0589	63	4	2	2	1	1.07708	1.61839	1.30992	1.61111	1.02749	1.03554	1.29899	1.72265	1.15019	n/d	20	5.5484	n/d
X048537	PF3D7_0709700	Q8IBZ2	Lysophospholipase, putative	PF07_0040	174	8	5	6	1	1.10433	0.73306	0.868063	0.663715	0.820687	0.694503	0.861038	0.939626	0.861599	1	20	6.0831	n/d
X048537	PF3D7_1247500	Q8I4V7	Cyclin g-associated kinase, putative	PFL2280W	148	8	3	3	1	1.27415	0.836298	0.986904	1.21518	0.856687	0.84758	0.730278	1.03782	1.2049	n/d	20	5.7515	n/d
X048537	PF3D7_1247400	Q8I4V8	Peptidylprolyl isomerase	PFL2275C	315	17	8	8	1	0.942312	0.871848	1.00779	0.934751	0.885715	0.925233	0.914226	0.968973	0.7744	0.54	20	6.8698	n/d
X048537	PF3D7_0708400	Q8IC05	Heat shock protein 90	PF07_0029	1057	58	22	23	1	1.06458	0.908816	0.890887	0.88089	0.786273	0.676722	0.704888	0.823254	0.690513	1	20	7.5098	n/d
X048537	PF3D7_0508800	Q8I415	Single-stranded DNA-binding protein	PFE0435C	103	7	3	3	1	1.14743	1.00667	1.00002	1.03037	1.74723	0.947439	1.03862	1.44363	1.27653	1	20	6.1155	n/d
X048537	PF3D7_1129200	Q8II71	26S proteasome regulatory complex subunit, putative	PF11_0303	190	8	4	4	1	0.871951	1.03279	0.991512	0.955212	0.966475	0.70883	0.906835	0.967887	0.787728	1	20	5.8518	n/d
X048537	PF3D7_1203700	Q8I608	Nucleosome assembly protein	PFL0185C	195	14	3	4	1	0.973721	0.902934	0.859567	0.793928	0.960243	0.706615	0.820172	0.973838	0.850431	1	20	6.932	n/d
X048537	PF3D7_1204300	Q8I603	Eukaryotic translation initiation factor 5A	PFL0210C	284	17	6	8	1	1.34984	1.23926	1.18705	1.4652	1.16962	1.05953	0.997625	0.887106	0.721326	n/d	20	7.2701	n/d
X048537	PF3D7_1342400	Q8IDR5	Casein kinase II subunit beta	PF13_0232	558	34	11	21	1	1.05481	1.07968	1.00695	1.03045	1.07045	0.999514	1.08555	1.22069	1.07423	1.8	20	8.2189	n/d
X048537	PF3D7_1115600	Q8IIK8	Peptidyl-prolyl cis-trans isomerase	PF11_0164	245	10	3	3	1	1.08109	1.16691	1.04938	1.4393	1.117	0.821877	0.900534	0.947808	0.669559	n/d	20	6.0275	n/d
X048537	PF3D7_0708300	Q8IC06	EKC/KEOPS complex subunit BUD32	MAL7P1.26	470	21	7	10	1	1.14388	0.72404	0.75715	0.93746	1.01372	1.14431	1.01089	1.30308	1.27461	1	20	7.6689	n/d
X048537	PF3D7_0930300	Q8I0U8	Merozoite surface protein 1	PFI1475W	974	53	19	20	1	1.12588	0.978908	0.945077	1.09741	0.856393	0.753698	0.910458	1.00289	0.803177	n/d	20	6.6142	n/d
X048537	PF3D7_1360900.1	C0H5J5	Polyadenylate-binding protein, putative	MAL13P1.303-A, MAL13P1.303-B	94	6	2	2	1	1.18438	1.14603	1.15148	1.57716	1.10334	1.26943	1.02189	0.875385	0.908074	n/d	20	6.1435	n/d
X048537	PF3D7_0628300.1	C6KTB9	Choline/ethanolaminephosphotransferase,putative	PFF1375C-B, PFF1375C-A	136	6	2	2	1	0.930693	1.04752	1.13656	0.859174	0.80675	0.85712	0.769964	0.917669	0.657941	1	20	6.4266	n/d
X048537	PF3D7_1015200.1	Q8IJP3	Cysteine--tRNA ligase, putative	PF10_0149	191	10	3	3	1	0.888094	0.768955	1.07558	1.05013	0.784049	0.916196	0.708255	0.767718	0.830655	1	20	5.7322	n/d
X048537	PF10_0264	Q8IJD4	40S ribosomal protein SA	PF10_0264	236	11	6	6	1	1.10987	0.896589	0.967835	0.989533	1.12735	0.957053	1.12966	1.2365	1.12725	1	20	6.7923	n/d
X048537	PF14_0511	Q8IKU0	Bifunctional glucose-6-phosphate 1-dehydrogenase/6-phosphogluconolactonase	PF14_0511	284	17	4	4	1	1.0812	1.08964	1.19667	1.02113	1.05974	1.13453	1.0997	1.3093	0.792506	n/d	20	5.9926	n/d
X048537	PF11_0207	Q8IIG7	Uncharacterized protein PF11_0207	PF11_0207	76	5	2	2	1	0.990385	0.966876	1.06583	0.895017	0.983498	0.934669	0.962268	1.15903	0.765274	0.95	20	5.8761	n/d
X048537	PF11_0174	Q8IIJ9	Probable cathepsin C	PF11_0174	251	13	7	7	1	1.11673	1.06191	1.14336	1.219	1.2102	0.994223	1.18531	1.17583	0.944705	n/d	20	6.1773	n/d
X048537	PF14_0127	Q8ILW6	Glycylpeptide N-tetradecanoyltransferase	PF14_0127	172	8	3	3	1	1.04958	0.752133	0.927511	0.865567	0.858437	0.951345	1.0099	1.13699	1.02188	1	20	6.0401	n/d
X048537	PF14_0124	Q8ILW9	Actin-2	PFL2215W	106	6	2	2	1	0.932285	1.00896	0.696046	1.00004	1.16895	0.713717	1.10276	1.04377	0.909202	n/d	20	6.6896	n/d
X048537	PF10_0084	Q7KQL5	Tubulin beta chain	PF10_0084	330	22	6	14	1	1.09405	0.978504	0.968958	0.901663	1.00398	0.789402	0.945332	1.19899	0.945604	1	20	6.7637	n/d
X048537	PF14_0425	Q7KQL9	Fructose-bisphosphate aldolase	PF14_0425	641	25	12	15	1	1.16932	0.976765	0.969532	1.40398	0.80605	0.765191	0.778896	0.896202	0.650119	n/d	20	7.3183	n/d
X048537	PF14_0257	Q8ILI6	Acidic leucine-rich nuclear phosphoprotein 32-related protein	PF14_0257	258	10	6	6	1	1.19884	1.35132	1.04139	1.38209	0.896751	0.851288	0.8139	0.918542	0.77722	1	20	6.3321	n/d
X048537	PGK	P27362	Phosphoglycerate kinase	PFI1105W	609	34	11	14	1	1.08524	0.963868	0.987659	1.33667	0.725957	0.822918	0.71264	0.977253	0.706023	1	20	7.1576	n/d
X048537	RPL44	O97231	60S ribosomal protein L44	PFC0200W-B	95	8	2	2	1	0.855443	0.988104	0.677193	0.855251	1.0262	0.654684	1.02891	0.770117	0.695961	1.74	20	6.3842	n/d
X048537	SERA	Q9TY95	Serine-repeat antigen protein	PFB0340C	658	31	14	14	1	1.05059	0.949658	0.915238	1.0662	0.854474	0.857695	0.850863	1.02521	0.785185	n/d	20	6.3699	n/d
X048537	pfsec23	Q8IB60	PfSec23 protein	PF08_0036	693	34	13	15	1	1.07679	1.21509	1.38788	0.932426	1.09357	1.09835	1.06658	1.1827	0.947606	n/d	20	7.0832	n/d
X048537	proRS	Q8I5R7	Proline--tRNA ligase	PFL0670C	196	8	4	4	1	1.25112	0.92003	1.04398	1.53271	1.11454	0.751157	0.990066	0.992767	0.806024	n/d	20	5.9777	n/d
X048537	MAL3P3.6	O77323	T-complex protein 1 subunit eta	PFC0350C	349	11	8	8	1	0.900194	0.79618	0.85039	0.95662	0.915715	0.70613	0.776463	0.974641	0.844294	1	20	6.5446	n/d
X048537	MCM7	Q8IC16	DNA helicase	PF07_0023	412	25	4	4	1	0.933432	0.978495	0.899907	0.844819	0.861352	0.786837	0.751966	0.966909	0.943284	1	20	5.7989	n/d
X048537	PF3D7_0517300	Q8I3T5	Serine/arginine-rich splicing factor 1	PFE0865C	336	16	7	7	1	0.964256	0.901184	0.97492	0.972834	1.05941	0.946278	0.945485	0.938977	0.993957	1	20	7.1627	n/d
X048537	PF3D7_0812400	Q8IAW0	Importin subunit alpha	PF08_0087	142	7	5	5	1	0.992886	0.821756	0.941754	0.868854	0.844842	0.785422	0.86552	1.01168	0.912416	1	20	6.4034	n/d
X048537	PF3D7_1011800	Q8IJS7	PRE-binding protein	PF10_0115	649	30	15	15	1	1.0206	0.910476	0.954293	1.0273	1.19408	0.941133	1.20714	1.0614	0.828882	n/d	20	6.4648	n/d
X048537	PF3D7_1304700	Q76NM8	Cyclin	PF13_0022	344	16	7	8	1	1.04029	0.79108	0.902051	0.922032	0.884266	0.943311	0.84729	0.993617	1.06024	1.05	20	7.0994	n/d
X048537	PF3D7_1105000	Q8IIV2	Histone H4	PF11_0061	197	13	4	5	1	0.861216	1.0044	0.858691	1.28036	0.966969	1.6111	1.48827	1.10436	0.712501	n/d	20	7.0164	n/d
X048537	PF3D7_1224300	Q8I5H4	Polyadenylate-binding protein	PFL1170W	506	25	11	13	1	1.06367	1.03721	1.15445	1.10837	1.06062	1.14832	1.09746	1.20676	0.906655	n/d	20	6.543	n/d
X048537	PF3D7_1431500	Q8ILF0	Mitogen-activated protein kinase	PF14_0294	586	28	8	8	1	1.12042	0.649512	0.733333	0.783679	0.990782	0.823445	0.978337	1.07096	1.05647	1	20	6.7251	n/d
X048537	PF3D7_1437900	Q8IL88	HSP40, subfamily A, putative	PF14_0359	397	18	6	8	1	1.05954	0.830656	0.862963	0.981234	0.836492	1.06271	0.818263	1.00197	0.72697	n/d	20	6.4431	n/d
X048537	PF3D7_1029600	Q8IJA9	Adenosine deaminase	PF10_0289	531	21	7	10	1	1.11133	1.12726	1.03253	1.35652	0.927188	0.807143	0.890066	1.1383	0.684905	1	20	6.9944	n/d
X048537	PF3D7_0817500	Q7K6B1	Protein kinase c inhibitor-like protein,putative	PF08_0059	194	9	4	4	1	1.16921	1.17701	0.994524	1.37241	1.28431	1.0916	1.20044	1.22599	1.02104	n/d	20	6.9688	n/d
X048537	PF3D7_1121300	Q8IIF4	Protein kinase	PF11_0220	757	38	15	17	1	0.989168	0.486102	0.435893	0.745296	0.754304	0.841512	0.912175	1.17692	0.987397	1	20	6.9357	n/d
X048537	PF3D7_1229400	Q8I5C5	Macrophage migration inhibitory factor	PFL1420W	283	11	4	6	1	1.23431	0.993032	1.00744	1.18741	1.12895	1.00394	1.24586	1.19082	1.07083	n/d	20	7.5721	n/d
X048537	PF3D7_1361800	C0H5J9	Uncharacterized protein	MAL13P1.308	173	13	5	5	1	1.09892	0.953735	0.799549	1.14879	0.909846	0.940298	0.810987	0.935024	0.867516	1	20	6.0357	n/d
X048537	PF3D7_1407100	Q8IM23	Fibrillarin, putative	PF14_0068	108	5	4	4	1	1.0135	0.934871	0.943235	1.05092	0.887134	0.951658	0.867371	1.07412	0.713231	n/d	20	6.2362	n/d
X048537	PF3D7_0310400	O77361	Parasite-infected erythrocyte surface protein	PFC0435W	242	13	4	4	1	1.0348	0.890916	0.923504	1.06399	0.803242	0.798575	0.910295	0.783736	1.03281	1	20	5.799	n/d
X048537	PF3D7_0627500	C6KTB1	Protein DJ-1	PFF1335C	243	10	3	5	1	1.1749	0.931408	0.964529	1.16493	0.830383	0.902155	0.830466	1.08107	0.713369	1	20	6.5604	n/d
X048537	PF3D7_1136300	Q8II01	Tudor staphylococcal nuclease	PF11_0374	299	19	7	7	1	1.18528	1.02036	1.13647	1.23927	0.832301	1.1306	1.30666	1.02097	0.906082	n/d	20	5.7413	n/d
X048537	PF3D7_0320300	O97282	T-complex protein 1 subunit epsilon	PFC0900W	371	15	10	10	1	0.908235	0.950812	0.832522	0.962199	0.852356	0.732069	0.870144	0.884334	0.711373	n/d	20	6.1885	n/d
X048537	PF3D7_1324100	Q8IE76	Uncharacterized protein	MAL13P1.131	235	14	3	4	1	0.8768	0.712412	0.877913	0.930686	1.05897	1.1311	0.812788	1.08675	1.21599	1	20	6.4285	n/d
X048537	PF3D7_1126000	Q8IIA4	Threonine--tRNA ligase	PF11_0270	214	9	5	5	1	1.03011	0.913974	0.691154	1.24298	0.815929	0.713131	0.88995	0.921418	0.74549	1	20	5.849	n/d
X048537	PF3D7_0706000	C0H4L1	Importin-7, putative	MAL7P1.202	472	23	9	9	1	0.923503	0.973455	0.989491	0.908814	1.02817	1.09108	0.821781	1.01668	0.973483	n/d	20	6.1815	n/d
X048537	PF3D7_0523000	Q7K6A5	Multidrug resistance protein 1	PFE1150W	254	15	4	4	1	1.23691	0.842874	1.00365	0.90539	0.850217	1.06842	0.86534	0.802374	0.671891	n/d	20	5.8115	n/d
X048537	PF3D7_0814200	Q8IAX8	DNA/RNA-binding protein Alba 1	PF08_0074	315	14	6	8	1	1.18716	1.11512	1.10004	1.28666	1.26828	1.06266	1.12573	1.25635	0.896057	n/d	20	6.7599	n/d
X048537	PF3D7_1201000	Q8I635	Uncharacterized protein	PFL0050C	260	14	5	5	1	1.11998	0.981785	0.979914	1.0589	1.24055	1.28317	1.00434	1.19133	1.02835	n/d	20	5.8163	n/d
X048537	PF3D7_0935800	Q8I2G2	Cytoadherence linked asexual protein 9	PFI1730W	580	28	12	12	1	1.05253	0.69485	0.922756	0.847144	0.982399	0.737535	0.737794	0.875103	0.872059	1	20	6.1852	n/d
X048537	PF3D7_1123100	Q8IID2	Calcium-dependent protein kinase 7	PF11_0242	939	50	23	26	1	1.00526	0.84383	0.881739	0.775891	0.805334	0.87906	0.951502	1.12248	1.06907	0.74	20	7.2036	n/d
X048537	PF3D7_0317200	O77385	Cdc2-related protein kinase 4	PFC0755C	813	38	18	21	1	0.924368	0.863313	0.935456	0.95147	1.0615	1.01226	0.893923	1.27242	1.14935	n/d	20	7.0279	n/d
X048537	PF3D7_0618300	C6KT23	60S ribosomal protein L27a, putative	PFF0885W	208	10	5	5	1	0.860596	0.860949	0.930046	0.899848	0.919882	2.10089	0.959458	0.798513	0.674895	1	20	6.5562	n/d
X048537	PF3D7_0406100	Q6ZMA8	V-type proton ATPase subunit B	PFD0305C	184	10	3	4	1	1.2263	0.99182	1.02855	1.14813	0.980143	0.840499	0.863673	0.985132	0.757466	n/d	20	6.1152	n/d
X048537	PF3D7_1130200	Q8II61	60S acidic ribosomal protein P0	PF11_0313	343	17	7	7	1	1.08349	0.938845	1.10926	0.886048	1.07077	1.25374	0.957106	0.931894	0.726359	n/d	20	6.6234	n/d
X048537	PF3D7_0714000	Q8IBV7	Histone H2B	PF07_0054	151	9	4	4	1	0.95982	1.29953	0.850773	1.28611	0.95488	1.10539	1.37932	0.884627	0.722914	n/d	20	6.7147	n/d
X048537	PF3D7_1252100	Q8I4R5	Rhoptry neck protein 3	PFL2505C	794	37	14	15	1	0.860186	0.858633	1.00649	0.900556	1.13665	0.919149	1.01011	1.14889	0.957802	1	20	6.2839	n/d
X048537	PF3D7_1206200	Q8I5Y3	Eukaryotic translation initiation factor 3 subunit C	PFL0310C	493	25	10	10	1	1.03854	0.943474	0.905932	0.952074	0.95014	0.786136	0.931772	0.951127	0.927927	0.67	20	6.1464	n/d
X048537	PF3D7_1124900	Q8IIB4	60S ribosomal protein L35, putative	PF11_0260	191	12	4	4	1	0.905662	0.962039	0.830907	1.01324	1.03705	0.995354	0.931391	0.848786	0.825139	n/d	20	6.0755	n/d
X048537	PF3D7_1124600	Q8IIB7	Ethanolamine kinase	PF11_0257	228	9	4	4	1	1.0067	1.13241	1.09754	1.07309	0.975028	0.994489	0.852912	0.838944	0.777209	n/d	20	6.25	n/d
X048537	PF3D7_1434800	Q8ILB6	Mitochondrial acidic protein MAM33, putative	PF14_0329	112	5	3	4	1	1.32769	1.24852	1.10938	1.18442	1.25896	1.15142	1.15721	1.29058	0.864149	n/d	20	6.2302	n/d
X048537	PF3D7_1222300	Q8I0V4	Endoplasmin homolog, putative	PFL1070C	532	35	10	11	1	0.993062	1.00367	0.939747	0.999808	0.839288	0.650062	0.773239	0.867219	0.700276	1	20	6.387	n/d
X048537	PF3D7_1431700	Q8ILE8	60S ribosomal protein L14, putative	PF14_0296	214	11	4	4	1	1.13413	1.01901	1.04364	1.14945	1.03286	1.10826	1.16983	1.06787	0.745394	n/d	20	6.4443	n/d
X048537	PF3D7_0624600	C6KT82	SNF2 helicase, putative	PFF1185W	442	23	5	5	1	1.10015	0.822994	0.919345	0.815063	0.939158	0.773594	0.714037	0.853274	0.826129	1	20	5.765	n/d
X048537	PF3D7_0527000	Q8I3J5	DNA replication licensing factor MCM3, putative	PFE1345C	270	19	7	7	1	1.02478	1.08987	0.762857	1.17411	0.899286	1.44811	1.02056	1.09057	1.0092	1	20	5.8254	n/d
X048537	PF3D7_0723800	Q8IBL5	Uncharacterized protein	PF07_0101	217	12	4	4	1	1.04839	0.913391	1.02041	0.871438	0.871271	0.845788	0.862902	1.20728	0.904512	1	20	6.1002	n/d
X048537	PF3D7_1232100	Q8I0V3	60 kDa chaperonin	PFL1545C	326	13	8	8	1	0.841015	0.798443	0.782845	0.785659	0.913836	0.743461	0.828129	0.930928	0.783036	1	20	6.2334	n/d
X048537	PF3D7_0417200	Q8I1R6	Bifunctional dihydrofolate reductase-thymidylate synthase	PFD0830W	252	10	5	5	1	1.13041	0.936513	1.08348	1.04447	0.982464	1.07049	0.811979	1.01864	0.955236	n/d	20	6.0517	n/d
X048537	PF3D7_0528200	Q8I3I5	Eukaryotic translation initiation factor 3 subunit E	PFE1405C	235	11	4	4	1	0.931721	0.712551	0.719994	0.840948	1.08879	0.993053	0.734582	0.715712	0.652108	n/d	20	5.9751	n/d
X048537	PF3D7_1473200	Q8IKA6	DNAJ protein, putative	PF14_0700	203	14	5	5	1	1.14427	0.878516	1.03405	1.18197	0.99815	0.814865	0.814272	1.17335	0.828896	1	20	6.1115	n/d
X048537	PF3D7_0719300	Q8IBQ9	Actin-related protein, putative	PF07_0077	680	32	15	17	1	0.978624	0.924649	0.817385	0.914205	0.938306	0.85328	0.963602	1.1678	0.964434	n/d	20	6.7659	n/d
X048537	PF3D7_1134000	Q8II24	Heat shock protein 70	PF11_0351	604	24	11	11	1	1.24263	0.959646	1.04038	1.35915	0.840523	0.814408	0.830689	0.8882	0.731698	n/d	20	6.3746	n/d
X048537	PF3D7_1347500	Q8IDM3	DNA/RNA-binding protein Alba 4	MAL13P1.237	381	20	8	10	1	1.10276	1.02909	1.06185	1.02647	0.880795	1.05099	0.963561	0.967747	0.818581	n/d	20	6.8772	n/d
X048537	PF3D7_1436000	Q8ILA4	Glucose-6-phosphate isomerase	PF14_0341	421	20	9	9	1	1.35892	1.22652	1.15362	1.44103	0.964596	0.803662	0.738172	0.943613	0.660699	n/d	20	6.3	n/d
X048537	PF3D7_1015600	Q8IJN9	Heat shock protein 60	PF10_0153	409	20	6	7	1	0.983717	0.804119	0.85688	1.13654	0.827525	0.688032	0.828017	0.806953	0.693018	1	20	5.9123	n/d
X048537	PF3D7_1016400	Q8IJN3	Serine/Threonine protein kinase, FIKK family	PF10_0160	413	21	7	7	1	0.932515	1.01719	0.906313	0.840168	0.88413	0.927919	1.04699	1.07816	0.865672	n/d	20	6.805	n/d
X048537	PF3D7_1105800	Q8IIU5	Conserved Plasmodium protein	PF11_0069	212	10	4	4	1	1.05781	1.0418	1.01346	1.08196	0.96097	0.944691	1.08152	1.11467	0.904734	n/d	20	6.4869	n/d
X048537	PF3D7_1115700	Q8I6U4	Cysteine proteinase falcipain 2a	PF11_0165, PF11_0161	141	8	4	4	1	1.04765	0.93177	0.96514	0.914257	0.910129	0.973841	0.840707	0.929466	0.776544	0.54	20	6.594	n/d
X048537	PF14_0324	Q8ILC1	STI1-like protein	PF14_0324	408	19	12	12	1	1.21051	1.01482	1.05324	1.51295	0.807064	0.970375	0.726723	0.847948	0.678002	n/d	20	6.0429	n/d
X048537	PF14_0159	Q8ILT5	Protein SEY1 homolog	PF14_0159	250	13	4	4	1	1.13227	1.14821	1.00141	1.12043	1.18642	1.02029	1.08841	0.929804	1.16386	n/d	20	5.8872	n/d
X048537	pdx1	C6KT50	Pyridoxal 5'-phosphate synthase subunit Pdx1	PFF1025C	264	18	5	5	1	1.13709	1.05397	0.986697	1.34201	0.922926	1.00523	0.962067	1.14298	0.947922	1	20	6.6076	n/d
X048537	vapA	Q76NM6	V-type proton ATPase catalytic subunit A	PF13_0065	527	22	11	11	1	1.00916	1.07309	0.959134	1.16616	0.952644	0.915454	0.949182	1.01475	0.891672	1	20	6.4099	n/d
X048537	PF3D7_1401600	Q8IM73	Uncharacterized protein	PF14_0018	163	7	3	3	1	1.16244	0.66263	0.86552	0.505871	0.607745	0.334159	0.452291	0.343489	0.37948	1	n/d	5.8844	n/d
X048537	PF3D7_1135400	Q8II11	Conserved Plasmodium protein	PF11_0364	149	9	2	2	1	0.833836	0.568054	0.538643	0.373021	0.463367	0.225617	0.185684	0.176363	0.19739	1	n/d	5.4529	n/d
X048537	PF3D7_1238800	Q8I535	Acyl-CoA synthetase	PFL1880W	484	28	9	9	1	0.862797	0.58578	0.545473	0.357665	0.3478	0.219062	0.162938	0.271997	0.21964	1	n/d	6.4745	n/d
X048537	PF3D7_1226900	Q8I5E9	Uncharacterized protein	PFL1300C	205	8	4	4	1	0.883635	0.839684	0.795471	0.520627	0.60433	0.366545	0.345716	0.310448	0.357568	1	n/d	6.2127	n/d
X048537	PF3D7_0624700	C6KT83	N-acetylglucosaminylphosphatidylinositol deacetylase, putative	PFF1190C	119	4	3	3	1	0.63941	0.735984	0.800686	0.5555	0.838351	0.51264	0.346414	0.56799	0.598975	1	n/d	5.9479	n/d
X048537	PF3D7_1302800	Q8IET7	40S ribosomal protein S7, putative	PF13_0014	172	6	4	5	1	0.87696	0.726122	0.508081	0.477401	0.522421	0.417749	0.716041	0.539046	0.407411	1	n/d	6.0492	n/d
X048537	PF3D7_1471100	Q8IKC8	Exported protein 2	PF14_0678	322	21	10	13	1	1.11337	0.810151	0.846319	0.591283	0.742788	0.553547	0.475997	0.61489	0.527443	1	n/d	7.0005	n/d
X048537	PF3D7_0318100	O77376	Stomatin-like protein	PFC0800W	188	9	4	4	1	0.81505	0.729262	0.72796	0.595305	0.684121	0.509454	0.591079	0.502952	0.598	1	n/d	5.9405	n/d
X048537	PF3D7_0405600	Q8I1X3	Uncharacterized protein	PFD0275W	124	5	4	4	1	0.903275	0.654442	0.785755	0.566101	0.709838	0.702446	0.411805	0.589682	0.646346	1	n/d	6.4916	n/d
X048537	PF3D7_1308200	Q8IEN3	Carbamoyl phosphate synthetase	PF13_0044	326	18	7	7	1	4.74194	0.371704	1.25072	0.411549	0.302632	0.812789	0.342476	1.55634	0.746898	0.98	n/d	6.3329	n/d
X048537	PF3D7_1238600	Q8I537	Sphingomyelin phosphodiesterase, putative	PFL1870C	159	8	3	4	1	0.96114	0.617045	1.60488	0.496515	0.994157	0.454388	0.372733	1.7271	0.778454	0.6	n/d	6.3294	n/d
X048537	PF3D7_1108700	Q8IIR6	Heat shock protein DnaJ homologue Pfj2	PF11_0099	108	4	3	3	1	1.04132	0.509834	0.743592	0.59692	0.750949	0.520493	1.17254	0.643991	0.771231	1	n/d	5.6434	n/d
X048537	ENO	Q8IJN7	Enolase	PF10_0155	700	39	17	22	1	1.25033	1.13883	1.10897	1.33368	0.95277	0.84654	0.744979	0.907542	0.615443	n/d	n/d	7.5111	n/d
X048537	MAL3P7.35	O97313	40S ribosomal protein S3a	PFC1020C	276	22	4	4	1	1.09109	0.909977	0.936352	0.955717	0.930398	0.63188	1.10467	0.922323	0.696569	1	n/d	6.6152	n/d
X048537	PF3D7_0516900	Q8I3T9	60S ribosomal protein L2	PFE0845C	354	15	6	8	1	0.804347	0.774001	0.829749	0.68956	0.920643	0.776501	0.910799	0.821333	0.619595	1	n/d	6.7819	n/d
X048537	PF3D7_0316800	O77395	40S ribosomal protein S15A, putative	PFC0735W	192	11	4	4	1	1.05097	0.884692	0.584884	0.762332	0.703977	0.542311	0.861337	1.01759	0.573853	1	n/d	6.7918	n/d
X048537	PF3D7_0317000	O77396	Proteasome subunit alpha type-3, putative	PFC0745C	140	6	2	2	1	0.835817	0.759416	0.840123	1.01399	0.745542	0.659483	0.905957	0.725657	0.64804	1	n/d	6.1188	n/d
X048537	PF3D7_1321700	Q8IE99	Splicing factor 1	MAL13P1.120	138	8	2	2	1	1.77855	0.752873	2.07446	6.11779	1.23756	1.22019	0.772886	0.847953	0.834335	n/d	n/d	5.9159	n/d
X048537	PF3D7_1333800	Q8IDZ0	Uncharacterized protein	PF13_0186	108	5	2	2	1	0.971173	0.908644	0.899596	0.76525	1.08269	0.883976	0.559316	0.547337	0.601313	1	n/d	5.3998	n/d
X048537	PF3D7_1324900	Q76NM3	L-lactate dehydrogenase	PF13_0141	435	21	10	15	1	1.09261	0.933189	1.01934	1.2368	0.885004	0.823551	0.843049	0.870702	0.629432	1	n/d	7.5482	n/d
X048537	PF3D7_0903400	Q8I3B4	DEAD/DEAH box helicase, putative	PFI0165C	155	12	2	2	1	0.665578	0.998945	1.03071	0.692198	1.13213	0.771087	1.21847	1.56024	0.792167	n/d	n/d	5.4067	n/d
X048537	PF3D7_0302900	O77312	Exportin-1, putative	PFC0135C	213	14	4	4	1	2.12268	1.23262	1.27357	1.80422	1.14589	1.51004	0.832849	1.15158	0.991027	n/d	n/d	5.8464	n/d
X048537	PF3D7_1359400	Q8IDB7	CUGBP Elav-like family member 1	PF13_0315	156	6	4	4	1	1.47061	1.10659	1.14143	1.16272	0.964244	0.905939	0.892715	1.07296	0.766021	n/d	n/d	6.2653	n/d
X048537	PF3D7_1462800	Q8IKK7	Glyceraldehyde-3-phosphate dehydrogenase	PF14_0598	856	49	14	25	1	1.16721	1.07921	1.02322	1.21276	0.879322	0.817949	0.770618	0.931181	0.636668	n/d	n/d	7.5953	n/d
X048537	PF3D7_0915000	Q8I302	Type II NADH:ubiquinone oxidoreductase	PFI0735C	148	10	4	4	1	1.56336	1.0872	0.799232	0.935892	1.24631	0.685841	0.49483	0.647334	0.7513	1	n/d	5.6937	n/d
X048537	PF3D7_0826500	C0H4Y0	Ubiquitin conjugation factor E4 B, putative	PF08_0020	87	6	3	3	1	1.29716	1.0872	1.07259	2.08991	1.02021	1.32492	0.70078	0.960587	1.23846	n/d	n/d	5.4111	n/d
X048537	PF3D7_0916700	Q8I2Y5	RNA-binding protein musashi, putative	PFI0820C	143	6	3	3	1	1.44142	1.27047	1.40956	1.23662	1.08355	0.799989	0.808855	0.849825	0.938758	1	n/d	5.8756	n/d
X048537	PF3D7_1223800	Q8I5H9	Mitochondrial carrier protein, putative	PFL1145W	62	3	2	2	1	0.997323	0.777483	1.06122	0.644363	0.959243	0.662774	0.612703	0.630048	0.485048	1	n/d	5.5637	n/d
X048537	PF3D7_1224500	Q8I5H2	Chromatin assembly protein (ASF1), putative	PFL1180W	110	5	3	3	1	1.30798	1.06991	1.01664	1.8149	0.794757	1.03763	0.783622	0.619157	0.670985	n/d	n/d	5.8193	n/d
X048537	PF3D7_1350100	Q8IDJ8	Lysine--tRNA ligase	PF13_0262	138	9	4	4	1	1.33445	0.827413	0.907454	1.15067	0.906409	0.726435	0.77428	0.904607	0.630676	n/d	n/d	5.6545	n/d
X048537	PF3D7_0910100	C0H530	Ran-binding protein, putative	PFI0490C	219	16	5	5	1	1.19718	1.29373	1.28858	2.15633	1.18523	1.42365	0.888274	1.51618	0.888854	n/d	n/d	6.053	n/d
X048537	PF3D7_1336800	Q8IDW4	Nuclear movement protein, putative	PF13_0204	73	3	2	2	1	1.87111	1.29523	0.932758	1.06854	1.26924	1.04557	0.989474	1.27098	1.12616	n/d	n/d	5.6507	n/d
X048537	PF3D7_1121600	Q8IIF0	Circumsporozoite-related antigen	PF11_0224	59	2	2	2	1	1.85655	1.53381	1.3022	1.47745	1.73307	1.43941	1.61958	1.69989	1.52012	n/d	n/d	6.0901	n/d
X048537	PF3D7_0503800	Q8I463	60S ribosomal protein L31	PFE0185C	142	6	4	4	1	1.07573	0.789308	0.903731	1.02135	1.20866	0.910918	1.09636	0.826214	0.643706	n/d	n/d	6.2508	n/d
X048537	PF3D7_1464600	Q8IKJ1	Phosphatase, putative	PF14_0614	122	10	2	2	1	1.34928	0.977328	1.07463	1.13497	0.897132	1.48399	0.643704	0.677575	0.997881	1	n/d	5.3034	n/d
X048537	PF3D7_1201500	Q8I630	XPA binding protein 1, putative	PFL0075W	46	2	2	2	1	0.679308	0.777735	0.504063	0.681369	0.82644	0.710743	0.487194	0.954546	0.281714	1	n/d	5.3886	n/d
X048537	PF3D7_1206700	Q8I5X8	Eukaryotic translation initiation factor 5, putative	PFL0335C	151	9	3	3	1	0.853794	0.757621	0.748812	0.921002	0.568035	0.775641	0.634978	0.901433	0.62878	1	n/d	5.6887	n/d
X048537	PF3D7_1359000	C0H5J0	Uncharacterized protein	MAL13P1.293	193	13	4	4	1	1.07135	0.850612	0.846878	0.964637	0.967152	0.892805	0.56111	0.919038	0.843687	1	n/d	5.723	n/d
X048537	PF3D7_0606700	C6KSR5	Coatomer alpha subunit, putative	PFF0330W	113	9	2	2	1	1.20546	1.85843	1.51094	1.29697	1.42889	3.05098	1.47836	1.09233	1.76654	n/d	n/d	5.511	n/d
X048537	PF3D7_0607000	C6KSR8	Translation initiation factor IF-2, putative	PFF0345W	188	10	3	3	1	2.30047	1.33481	1.03787	2.77742	1.06142	1.31774	0.813137	1.04099	0.859994	n/d	n/d	5.6208	n/d
X048537	PF3D7_1474600	Q8IK92	Uncharacterized protein	PF14_0714	79	6	2	2	1	0.935713	0.723725	0.978095	0.64666	0.886862	1.04431	0.568879	0.909936	0.755979	1	n/d	5.6585	n/d
X048537	PF3D7_1474800	Q8IK90	Proteasome endopeptidase complex	PF14_0716	155	6	3	3	1	0.834806	0.73157	0.892482	0.731073	0.735764	0.661022	0.614519	0.712514	0.525626	1	n/d	6.0217	n/d
X048537	PF3D7_0802200	Q8IAM2	1-cys peroxiredoxin	PF08_0131	287	15	5	6	1	1.43893	1.1776	1.17824	1.30806	1.1425	1.01576	0.906746	0.96128	0.76175	n/d	n/d	6.7091	n/d
X048537	PF3D7_1407300	Q8IM21	Pre-mRNA splicing factor, putative	PF14_0070	120	5	2	2	1	0.852257	0.882857	0.652632	0.60319	0.808671	0.612541	0.845172	0.891649	0.863866	1	n/d	6.3628	n/d
X048537	PF3D7_0907400	Q8I377	ATP-dependent protease ATPase subunit ClpY	PFI0355C	130	7	2	2	1	1.43707	1.06466	1.00397	1.506	1.29622	1.09179	1.32878	1.18112	1.25118	n/d	n/d	5.5422	n/d
X048537	PF3D7_1340300	Q8IDT3	Nucleolar complex protein 2, putative	PF13_0219	79	6	2	2	1	0.75277	0.655531	0.715	0.636291	0.946587	0.595273	0.715945	0.710918	0.690822	1	n/d	5.8421	n/d
X048537	PF3D7_1412300	Q8ILX1	Nuclear transport factor 2, putative	PF14_0122	114	6	3	3	1	1.20954	0.978716	0.808219	2.32552	1.26421	0.941814	0.991029	0.772094	0.698043	n/d	n/d	6.3879	n/d
X048537	PF3D7_1441700	Q8IL53	Metalloprotease, putative	PF14_0396	66	3	2	2	1	0.705447	0.625467	0.698036	0.750155	0.818681	0.761331	0.872683	0.741635	0.906021	1	n/d	5.6847	n/d
X048537	PF3D7_1128200	Q8II81	Multiprotein bridging factor type 1, putative	PF11_0293	94	3	2	2	1	1.45807	1.3773	1.00921	1.03182	1.21146	1.4944	0.680208	1.10234	0.663298	n/d	n/d	5.6595	n/d
X048537	PF3D7_0218500	O96265	Small nuclear ribonucleoprotein Sm D2, putative	PFB0865W	52	2	2	2	1	0.801079	1.15598	0.594988	2.32604	1.37914	1.80259	1.49884	1.09969	0.843903	n/d	n/d	5.6675	n/d
X048537	PF3D7_0513600	Q8I0W8	Deoxyribodipyrimidine photo-lyase, putative	PFE0675C	165	10	2	2	1	1.0561	0.713075	1.16959	1.34779	1.04739	0.608917	1.41911	0.954353	0.830307	n/d	n/d	5.7189	n/d
X048537	PF3D7_0810800	Q8IAU3	Hydroxymethyldihydropterin pyrophosphokinase-dihydropteroate synthase	PF08_0095	114	5	4	4	1	1.51084	1.11364	1.02268	2.63505	0.895317	1.16984	0.744947	0.961206	0.660631	n/d	n/d	5.6513	n/d
X048537	PF3D7_1444300	Q8IL28	1-acyl-sn-glycerol-3-phosphate acyltransferase,putative	PF14_0421	237	14	5	7	1	0.976143	0.869495	0.919763	0.754761	0.944612	0.516822	0.487408	0.807431	0.615281	1	n/d	6.6465	n/d
X048537	PF3D7_0204100	Q9TY98	Conserved Plasmodium protein	PFB0190C	82	7	2	2	1	0.776972	0.687612	1.08273	0.631148	1.1359	0.586852	0.649213	0.493295	0.80182	1	n/d	5.756	n/d
X048537	PF3D7_0202000	Q9TY99	Knob-associated histidine-rich protein	PFB0100C	559	35	11	15	1	0.915893	0.800485	0.919452	0.804065	1.06564	0.628741	1.1789	0.9249	0.860113	1	n/d	7.7828	n/d
X048537	PF3D7_0407800	Q9U0K8	Uncharacterized protein	PFD0385W	171	13	3	3	1	0.948403	0.872295	0.88423	0.693098	0.515681	0.677598	0.426034	0.96659	1.16853	1	n/d	5.6875	n/d
X048537	PF3D7_0919100	Q8I2W2	DnaJ protein, putative	PFI0935W	133	9	3	3	1	1.46727	1.24106	1.17732	1.0956	1.42925	1.2858	0.819429	1.31938	1.334	n/d	n/d	5.7272	n/d
X048537	PF3D7_0626100	C6KT97	Oxidoreductase, short-chain dehydrogenase family, putative	PFF1265W	158	8	4	4	1	1.16638	0.912797	0.747828	0.719782	0.87875	0.607669	0.405231	0.780633	0.757017	1	n/d	6.0051	n/d
X048537	PF3D7_0626000	C6KT96	Uncharacterized protein	PFF1260C	252	16	5	5	1	0.983234	0.569624	0.657913	0.903688	0.915895	0.584295	0.700794	0.969365	0.891837	1	n/d	5.8614	n/d
X048537	PF3D7_1137300	Q8IHZ2	Uncharacterized protein	PF11_0384	170	7	3	3	1	0.871484	0.809487	0.842961	0.805234	0.852283	0.697996	0.561122	0.89433	0.59603	1	n/d	5.8492	n/d
X048537	PF3D7_0422400	Q8IFP2	40S ribosomal protein S19	PFD1055W	316	15	8	8	1	1.09551	0.760198	0.822703	0.796414	0.917308	0.812856	0.844225	0.820947	0.64992	1	n/d	6.9282	n/d
X048537	PF3D7_0814000	Q8IAX6	60S ribosomal protein L13	PF08_0075	198	11	2	3	1	1.83706	1.39696	1.15014	1.43953	1.73594	1.212	1.63816	1.47361	1.05689	n/d	n/d	6.3344	n/d
X048537	PF3D7_0529900	Q8I3G9	RING zinc finger protein, putative	PFE1490C	113	4	2	2	1	0.863338	0.394679	0.862807	0.832411	1.0015	0.454143	0.3858	0.638208	0.675013	1	n/d	6.0286	n/d
X048537	PF3D7_1343700	Q8IDQ2	Kelch protein K13	PF13_0238	78	6	3	3	1	1.08813	0.871096	0.610939	1.13288	0.812325	0.760901	0.864001	0.723318	0.614484	n/d	n/d	5.3697	n/d
X048537	PF3D7_1033400	Q8IJ74	Haloacid dehalogenase-like hydrolase	PF10_0325	182	10	4	4	1	1.24841	1.09939	1.11596	1.25992	0.998114	0.884401	0.943707	0.999772	0.610791	1	n/d	6.2809	n/d
X048537	PF3D7_1419200	Q8ILQ8	Thioredoxin-like protein, putative	PF14_0186	311	16	8	8	1	0.94505	0.881855	0.95917	0.762098	1.00154	0.80955	0.601872	0.764894	0.691047	1	n/d	6.2321	n/d
X048537	PF3D7_0721800	Q8IBN3	Uncharacterized protein	MAL7P1.117	46	2	2	2	1	1.45193	0.867026	0.903031	1.10586	0.832176	0.974227	0.928233	1.39452	1.14568	n/d	n/d	5.6529	n/d
X048537	PF3D7_0722200	Q8IBN1	Rhoptry-associated leucine zipper-like protein 1	MAL7P1.119	93	9	2	2	1	1.64604	1.20823	1.2454	1.10025	1.38824	1.03416	1.17429	1.13939	1.17729	n/d	n/d	5.6718	n/d
X048537	PF3D7_0316700	O77388	HVA22/TB2/DP1 family protein, putative	PFC0730W	80	4	2	2	1	1.13726	0.887308	0.977042	0.99226	1.04682	0.64702	0.73126	1.28241	0.809774	n/d	n/d	6.2774	n/d
X048537	PF3D7_1334200	Q8IDY6	Chaperone binding protein, putative	PF13_0190	140	7	3	3	1	1.43681	1.30036	1.26327	1.50191	1.17759	1.48003	1.13114	1.3109	1.02991	n/d	n/d	5.7625	n/d
X048537	PF3D7_1459000	Q8IKP1	ATP-dependent RNA helicase DBP5	PF14_0563	65	7	2	2	1	1.14463	0.9811	1.05602	1.25558	0.793897	1.42674	0.642218	1.20647	0.658043	1	n/d	5.4284	n/d
X048537	PF3D7_0501600	Q8I484	Rhoptry-associated protein 2	PFE0080C	412	16	11	13	1	1.06388	0.872479	1.0513	0.826248	0.932991	0.559279	0.604325	0.607835	0.606708	1	n/d	7.1564	n/d
X048537	PF3D7_0501500	Q8I485	Rhoptry-associated protein 3	PFE0075C	253	10	3	3	1	0.758469	0.672501	0.945247	0.759271	0.642786	0.57932	0.546845	0.569913	0.540033	1	n/d	6.0512	n/d
X048537	PF3D7_0501200	Q8I488	Parasite-infected erythrocyte surface protein	PFE0060W	103	9	2	2	1	2.54992	1.05191	1.44116	11.3577	1.43961	1.66962	1.20513	1.12623	1.38149	n/d	n/d	5.8739	n/d
X048537	PF3D7_0612900	C6KSX2	Nucleolar GTP-binding protein 1	PFF0625W	208	13	4	4	1	1.30632	0.905027	1.09093	1.80638	1.40397	1.04074	0.63042	0.949495	0.953641	n/d	n/d	5.8069	n/d
X048537	PF3D7_0406200	Q6ZMA7	Sexual stage-specific protein	PFD0310W	107	4	2	2	1	2.58317	1.69139	1.93252	1.61043	1.27266	1.3023	1.30567	1.35696	1.00892	n/d	n/d	6.0034	n/d
X048537	PF3D7_0817900	Q8IB14	High mobility group protein B2	MAL8P1.72	123	8	2	2	1	1.64536	1.28688	1.08657	1.12936	1.37587	0.989049	1.65664	1.10261	0.986759	1	n/d	6.1648	n/d
X048537	PF3D7_0112200	Q9U0N4	Multidrug resistance-associated protein 1	PFA0590W	245	19	4	4	1	0.858191	0.664891	0.91379	0.663901	0.878024	0.645428	0.722196	0.860189	0.861752	1	n/d	5.967	n/d
X048537	PF3D7_1329100	Q8IE50	Myosin C	MAL13P1.148	300	17	6	6	1	1.59476	1.04075	2.11444	1.09845	1.13898	0.905425	1.07552	1.15657	1.00273	n/d	n/d	5.8062	n/d
X048537	PF3D7_1338200	Q8IDV1	60S ribosomal protein L6-2, putative	PF13_0213	225	16	3	5	1	1.09083	0.755014	0.9514	0.956956	0.95289	0.887328	1.04043	0.869619	0.630739	n/d	n/d	6.4262	n/d
X048537	PF3D7_1337800	Q8IDV5	Calcium-dependent protein kinase 5	PF13_0211	64	5	2	2	1	2.41924	1.19964	1.47603	1.87345	0.962297	1.6528	1.34858	1.12034	0.93899	n/d	n/d	5.4199	n/d
X048537	PF3D7_1120100	Q8IIG6	Phosphoglycerate mutase	PF11_0208	426	19	8	9	1	1.3025	1.40092	1.05941	2.28655	0.988783	1.01246	0.919416	0.879337	0.674989	n/d	n/d	6.7018	n/d
X048537	PF3D7_1410400	Q8ILZ1	Rhoptry-associated protein 1	PF14_0102	772	42	17	19	1	0.889854	0.791411	0.870953	0.76775	0.876987	0.509916	0.535985	0.567682	0.572269	1	n/d	7.1281	n/d
X048537	PF3D7_1021300	Q8IJJ0	Conserved Plasmodium membrane protein	PF10_0207	209	11	5	5	1	0.934159	0.741725	0.907253	0.787044	1.01361	0.570742	0.641824	0.81072	0.743213	1	n/d	6.207	n/d
X048537	PF3D7_1205600	Q8I5Y9	Uncharacterized protein	PFL0280C	143	6	3	3	1	1.05079	0.802931	0.84186	0.965495	0.883769	0.606057	0.666519	0.906097	0.725073	1	n/d	6.3008	n/d
X048537	PF3D7_0305700	O97241	Ubiquitin-conjugating enzyme E2, putative	PFC0255C	91	3	3	3	1	1.26324	1.04892	1.1089	1.4229	0.939496	0.965135	0.938143	0.895119	0.556034	1	n/d	5.8994	n/d
X048537	PF3D7_1108600	Q8IIR7	Endoplasmic reticulum-resident calcium binding protein	PF11_0098	436	17	8	8	1	1.11673	0.997558	0.9507	1.02146	0.921078	0.78057	0.817815	0.829839	0.626765	n/d	n/d	6.8964	n/d
X048537	PF3D7_0424600	Q8IFM0	Uncharacterized protein	PFD1170C	200	10	4	4	1	0.900678	0.800432	0.73643	0.675444	0.757548	0.692495	0.667009	0.665047	0.52567	1	n/d	6.6317	n/d
X048537	PF3D7_1355100	Q8IDF0	DNA helicase	PF13_0291	92	6	2	2	1	1.3471	0.815565	1.06798	0.765552	0.846417	0.752608	0.593651	0.805705	0.945882	1	n/d	5.8136	n/d
X048537	PF3D7_1032500	Q8IJ82	Derlin	PF10_0317	95	4	2	2	1	0.888308	0.698426	0.805004	0.778814	0.781705	0.581344	0.461269	0.727276	0.585915	1	n/d	6.3777	n/d
X048537	PF3D7_0210900	O96191	Conserved Plasmodium protein	PFB0490C	71	5	2	2	1	1.13047	0.932761	0.805543	1.12673	1.00088	1.05384	1.05254	0.907888	0.644292	n/d	n/d	6.0341	n/d
X048537	PF3D7_0731600	Q8I6Z1	Acyl-CoA synthetase	PF07_0129	103	8	2	2	1	1.06661	0.739064	0.758204	0.928437	0.765627	0.663953	0.302508	0.659649	0.592556	1	n/d	5.8394	n/d
X048537	PF3D7_1143400	Q8IHT2	Translation initiation factor eIF-1A, putative	PF11_0447	210	7	5	5	1	1.02858	0.848146	0.906448	0.789602	0.905712	0.616379	0.763703	0.799647	0.677997	1	n/d	6.45	n/d
X048537	PF3D7_1427300	Q8ILJ1	Uncharacterized protein	PF14_0252	46	3	2	2	1	1.23527	0.60979	0.577345	0.782593	1.20692	0.58963	0.379033	1.484	0.853025	1	n/d	5.2884	n/d
X048537	PF3D7_1134800	Q8II16	Coatomer subunit delta	PF11_0359	100	3	3	3	1	1.45226	1.12023	1.27499	1.50272	1.58142	1.14013	1.19522	1.34301	1.09446	n/d	n/d	5.4069	n/d
X048537	PF3D7_0518300	C0H4E8	Proteasome subunit beta type	PFE0915C	65	2	2	2	1	0.925634	0.524791	0.861258	0.717476	0.563658	0.600446	0.505702	0.559959	0.481589	1	n/d	6.1627	n/d
X048537	PF3D7_1212000	Q8I5T2	Glutathione peroxidase	PFL0595C	141	8	4	4	1	0.857455	0.832426	0.77265	0.650842	0.618941	0.649723	0.656747	0.721405	0.503424	1	n/d	6.7975	n/d
X048537	PF3D7_1333400	C0H5F2	Uncharacterized protein	MAL13P1.172	76	2	2	2	1	1.37333	1.06615	1.10909	1.23015	0.928565	1.00366	0.635305	0.886744	0.723901	n/d	n/d	5.7403	n/d
X048537	PF3D7_1408000	Q8I6V3	Plasmepsin II	PF14_0077, PF14_0076, PF14_0075, PF14_0078	143	7	4	4	1	2.5963	1.10146	1.07806	1.24307	1.19608	1.12821	0.804336	1.14488	1.01402	n/d	n/d	6.4606	n/d
X048537	PF3D7_1442900	Q8IL42	Guanine nucleotide exchange factor, putative	PF14_0407	141	9	3	3	1	0.935624	0.965756	0.930575	0.954684	1.08019	0.974445	0.621457	1.12137	0.884053	2.39	n/d	5.5263	n/d
X048537	PF3D7_0711500	C0H4M6	Regulator of chromosome condensation, putative	MAL7P1.38	137	8	2	2	1	0.724081	0.508095	0.802733	1.33003	1.0956	1.15447	0.694366	0.646413	0.685484	n/d	n/d	5.4938	n/d
X048537	PF3D7_1341200	Q8IDS6	60S ribosomal protein L18a	PF13_0224	201	10	4	5	1	0.97898	0.958169	0.864755	0.864866	0.793905	0.816108	0.99353	0.759271	0.560468	1	n/d	6.4687	n/d
X048537	PF3D7_1447700	Q8IKZ8	Uncharacterized protein	PF14_0453	69	4	2	2	1	0.881602	0.799446	0.709759	0.768433	0.665927	0.831146	0.571602	0.712249	0.421252	1	n/d	5.8777	n/d
X048537	PF3D7_0508300	Q8I420	Triose phosphate transporter	PFE0410W	104	5	2	2	1	1.95815	0.889901	1.84988	3.35943	1.14828	1.2116	0.728237	1.10898	1.26547	n/d	n/d	5.9533	n/d
X048537	PF3D7_1456700	Q8IKR2	Uncharacterized protein	PF14_0540	145	5	3	3	1	1.02111	0.684927	1.16542	1.04668	0.98127	0.793155	0.638876	0.927104	0.961924	n/d	n/d	5.7379	n/d
X048537	PF3D7_0419600	Q76NN6	Ran binding protein 1, putative	PFD0950W	227	10	6	6	1	1.28248	1.06532	1.20894	0.973827	0.973719	0.827362	0.789407	0.727978	0.582332	1	n/d	6.6061	n/d
X048537	PF3D7_0823900	Q8IB73	Dicarboxylate/tricarboxylate carrier	PF08_0031	85	7	2	2	1	0.946417	0.909572	0.709176	0.77023	0.750734	0.590783	0.739018	0.863716	0.645686	1	n/d	5.9139	n/d
X048537	PF3D7_1006800	Q8IJX3	RNA binding protein, putative	PF10_0068	130	9	3	4	1	1.24353	0.792864	1.06983	2.34814	1.07008	0.880738	1.12024	1.17956	0.797047	n/d	n/d	6.1931	n/d
X048537	PF3D7_1202200	Q8I623	Mitochondrial phosphate carrier protein	PFL0110C	191	11	5	5	1	0.958134	0.920826	0.850063	0.667691	0.991213	0.696046	0.492113	0.736668	0.737074	1	n/d	6.4526	n/d
X048537	PF3D7_1034900	Q8IJ60	Methionine--tRNA ligase	PF10_0340	321	20	4	4	1	1.32375	1.01052	1.49738	3.20721	1.01198	0.983581	0.724947	0.828554	0.633614	n/d	n/d	5.9683	n/d
X048537	PF3D7_0520000	Q8I3R0	40S ribosomal protein S9, putative	PFE1005W	275	14	6	7	1	0.999623	0.848435	0.817812	0.797331	0.839451	0.641799	0.768543	0.811957	0.642997	1	n/d	6.9957	n/d
X048537	PF3D7_0306400	O97245	Glycerol-3-phosphate dehydrogenase	PFC0275W	539	27	10	10	1	0.949608	0.763551	0.862955	0.702085	1.00013	0.65373	0.559731	0.648789	0.65346	1	n/d	6.7286	n/d
X048537	PF3D7_1335100	Q8IDX8	Merozoite surface protein 7	PF13_0197	92	6	2	2	1	1.32698	1.64607	1.13767	1.32947	1.21912	1.22243	1.03034	0.642182	0.983608	n/d	n/d	5.943	n/d
X048537	PF3D7_1113800	Q8IIM4	Uncharacterized protein	PF11_0146	221	11	7	7	1	0.871396	0.972825	1.03381	0.944326	0.99977	0.570395	0.581893	0.956342	0.737159	1	n/d	5.9948	n/d
X048537	PF3D7_0904400	Q8I3A5	Signal peptidase complex subunit 3, putative	PFI0215C	109	4	3	3	1	0.924562	0.740366	0.844284	0.766818	0.905961	0.611775	0.631464	0.797451	0.667964	1	n/d	5.9073	n/d
X048537	PF3D7_0904800	Q8I3A1	Replication protein A1, small	PFI0235W	86	6	2	2	1	0.944326	0.815146	0.814358	0.826363	0.629617	0.849809	0.737806	1.01277	0.515919	1	n/d	5.6721	n/d
X048537	PF3D7_1239200	Q8I531	Transcription factor with AP2 domain(S)	PFL1900W	58	4	2	2	1	1.57017	0.914253	1.35981	1.74979	0.885531	0.927556	1.25886	1.13613	0.801031	n/d	n/d	5.621	n/d
X048537	PF3D7_0621800	C6KT55	Nascent polypeptide-associated complex subunit alpha, putative	PFF1050W	123	7	2	3	1	2.88532	1.1956	2.71871	2.8936	1.28079	1.09896	0.959387	1.073	1.03147	n/d	n/d	6.4618	n/d
X048537	PF3D7_1129100	Q8II72	Parasitophorous vacuolar protein 1	PF11_0302	201	11	4	4	1	1.26583	1.10585	0.983778	1.31756	0.840574	0.898052	1.08152	0.977817	0.62875	1	n/d	6.2721	n/d
X048537	PF3D7_1325400	Q8IE65	Uncharacterized protein	MAL13P1.137	95	10	2	2	1	1.3067	0.881381	1.13759	1.29161	0.990378	0.639741	0.819491	1.0307	1.26729	n/d	n/d	5.8586	n/d
X048537	PF3D7_0903200	C0H516	Ras-related protein RAB7	PFI0155C	84	3	2	2	1	1.43171	1.22388	1.06187	1.41205	1.26369	1.04473	0.767758	1.17171	0.826712	n/d	n/d	6.1559	n/d
X048537	PF3D7_1306200	Q8IEQ3	Uncharacterized protein	PF13_0032	275	15	2	2	1	0.655617	1.09085	0.675804	0.798059	0.829281	0.753401	0.352952	0.551947	0.55156	1	n/d	5.9303	n/d
X048537	PF3D7_1017900	Q8IJM0	26S proteasome regulatory subunit p55, putative	PF10_0174	119	7	3	3	1	1.73881	0.891951	0.472336	1.04364	0.609307	0.496648	0.594918	0.781739	0.328123	1	n/d	5.5104	n/d
X048537	PF3D7_0719700	Q8IBQ5	40S ribosomal protein S10, putative	PF07_0080	113	6	2	3	1	1.03818	0.919957	0.820861	0.842844	0.603887	1.07057	0.911143	1.03874	0.659308	1	n/d	6.7562	n/d
X048537	PF3D7_1330800	Q8IE18	RNA-binding protein, putative	PF13_0165	162	9	4	4	1	0.936659	0.826752	0.785264	0.846276	0.803895	0.624193	0.9087	1.04581	0.72543	1	n/d	6.3086	n/d
X048537	PF3D7_1344200	C0H5H0	Heat shock protein 110, putative	MAL13P1.540	119	8	2	2	1	1.24203	0.499559	0.956574	0.933686	0.731297	0.445378	0.65586	0.713011	0.419871	1	n/d	5.6587	n/d
X048537	PF3D7_0511800	Q8I3Y8	Inositol-3-phosphate synthase	PFE0585C	456	20	11	11	1	1.12467	1.01534	0.962882	1.36007	0.834491	0.93528	0.755713	0.91468	0.647013	n/d	n/d	6.4822	n/d
X048537	PF3D7_0402400	Q8I202	Uncharacterized protein	PFD0115C	76	6	2	2	1	1.00798	0.923852	0.864065	0.860079	1.02135	0.85905	0.557727	1.1038	0.794458	1	n/d	5.9189	n/d
X048537	PF3D7_0622800	C6KT64	Leucine--tRNA ligase, putative	PFF1095W	147	8	2	2	1	1.45388	1.61478	0.903941	0.891848	0.647213	0.979607	0.965765	0.886348	0.729948	1	n/d	5.3148	n/d
X048537	PF3D7_0608500	C6KST3	Proteasome endopeptidase complex	PFF0420C	97	4	2	2	1	0.834994	0.934356	0.579065	0.79184	0.576875	0.599721	0.680155	0.66099	0.561771	1	n/d	6.1455	n/d
X048537	PF3D7_1428300	Q8ILI2	Proliferation-associated protein 2g4, putative	PF14_0261	311	15	6	6	1	1.11892	0.953349	0.956854	1.10681	0.848167	0.727316	0.662441	0.767913	0.639186	n/d	n/d	6.1816	n/d
X048537	PF3D7_1134100	Q8II23	Protein disulfide isomerase	PF11_0352	107	5	2	2	1	1.42402	0.825225	1.00869	1.07636	0.809849	0.80034	1.19936	1.07082	0.654314	n/d	n/d	5.88	n/d
X048537	PF3D7_1134200	Q8II22	Uncharacterized protein	PF11_0353	111	8	2	2	1	0.796247	0.8136	1.04563	0.93337	0.729175	0.624447	0.906741	1.23457	0.709078	1	n/d	5.4204	n/d
X048537	PF3D7_1462300	Q8IKL1	Uncharacterized protein	PF14_0593	133	5	3	3	1	1.03607	0.844832	0.802974	0.979273	0.784682	0.663432	0.882715	0.707482	0.591905	1	n/d	5.6092	n/d
X048537	PF3D7_0525100	Q8I3L4	Acyl-CoA synthetase	PFE1250W	377	15	7	7	1	0.903381	0.840282	0.861511	0.931156	0.738872	0.70656	0.803533	1.03147	0.61781	1	n/d	6.2954	n/d
X048537	PF3D7_1342000	Q8IDR9	40S ribosomal protein S6	PF13_0228	181	12	4	4	1	0.936364	0.703109	0.795413	0.762357	1.22709	0.858129	0.98095	0.809538	0.645281	n/d	n/d	6.6321	n/d
X048537	PF3D7_0413600	Q8I1V1	26S protease regulatory subunit 6B, putative	PFD0665C	105	5	4	4	1	1.03952	0.67721	0.686648	0.907373	0.983253	0.493885	0.914682	0.994973	0.546809	1	n/d	6.09	n/d
X048537	PF3D7_0413500	Q8I1V2	Phosphoglucomutase-2	PFD0660W	126	4	2	2	1	0.657558	0.865799	0.910452	0.62971	0.912274	0.545039	0.821183	1.04066	0.623827	1	n/d	5.8514	n/d
X048537	PF3D7_1116400	Q8IIK2	Guanine nucleotide-exchange factor SEC12	PF11_0171	84	4	2	2	1	0.960672	0.992543	1.05314	0.661744	0.744993	0.652713	0.582722	0.656475	0.467202	1	n/d	5.9103	n/d
X048537	PF3D7_0708800	Q8IC01	Heat shock protein 110	PF07_0033	485	20	10	11	1	1.17601	0.943256	0.935418	1.19214	0.812345	0.717246	0.674346	0.817254	0.622815	n/d	n/d	6.2941	n/d
X048537	PF3D7_0530200	Q8I0U9	Phosphoenolpyruvate/phosphate translocator	PFE1510C	181	13	5	5	1	1.05373	0.797031	0.872575	0.65386	0.898759	0.670331	0.565167	0.86916	0.79926	1	n/d	6.5575	n/d
X048537	PF3D7_1330400.1	Q8IE22	ER lumen protein retaining receptor 1, putative	MAL13P1.163-A, MAL13P1.163-B	102	6	2	2	1	1.0299	1.11602	1.06823	1.48337	1.53313	2.43886	0.851398	1.43908	1.01016	n/d	n/d	6.0971	n/d
X048537	PF3D7_1002400.1	Q8IK12	RNA-binding protein, putative	PF10_0028-B, PF10_0028-A	177	10	4	4	1	1.43674	1.13081	1.14599	1.18921	1.15242	1.20057	1.02977	1.09468	0.984707	n/d	n/d	6.1701	n/d
X048537	PF3D7_1128000.1	Q8II83	Uncharacterized protein	PF11_0291	35	2	2	2	1	0.601742	0.803878	0.925627	0.834222	0.784169	0.808041	0.554642	1.07131	0.801833	1	n/d	5.3892	n/d
X048537	Pfn	Q8I2J4	Profilin	PFI1565W	143	7	3	4	1	1.52614	1.1699	1.33175	1.53337	1.25913	1.10299	0.954068	0.893101	0.651994	n/d	n/d	6.2993	n/d
X048537	RPL37A	O96184	60S ribosomal protein L37a	PFB0455W-B	109	7	3	3	1	1.48284	0.88793	1.08198	1.7125	0.888459	0.887519	0.829649	0.749509	0.647826	n/d	n/d	6.1346	n/d
X048537	RPS12	O97249	40S ribosomal protein S12	PFC0295C	132	6	3	4	1	1.57346	0.926493	1.53951	6.60023	1.45506	1.80668	0.937715	0.637606	1.45497	n/d	n/d	6.7589	n/d
X048537	SODB	Q8IAY6	Superoxide dismutase [Fe]	PF08_0071	82	7	2	3	1	1.18268	1.09414	0.899695	1.4512	0.885884	0.700462	0.909621	1.04845	0.614238	n/d	n/d	6.2798	n/d
X048537	TCTP	Q8I3Z5	Translationally-controlled tumor protein homolog	PFE0545C	122	6	2	3	1	1.05922	1.07123	0.982292	1.09212	0.823248	0.696401	0.74866	0.825897	0.608182	n/d	n/d	6.7532	n/d
X048537	pdx2	Q8IIK4	Pyridoxal 5'-phosphate synthase subunit Pdx2	PF11_0169	86	4	2	2	1	1.66519	0.727661	1.22697	0.701615	1.32902	0.696578	0.543778	0.508874	1.15323	1	n/d	5.6265	n/d
X048537	PCNA	P61074	Proliferating cell nuclear antigen	PF13_0328	217	10	5	5	1	1.0837	0.970462	0.959037	0.98989	0.856354	0.753754	0.809961	0.780986	0.63501	1	n/d	6.5023	n/d
X048537	PF3D7_1447000	Q8IL02	40S ribosomal protein S2, putative	PF14_0448	376	21	12	16	1	0.940386	0.792797	0.757771	0.735407	0.759559	0.742882	0.736729	0.768797	0.629757	1	n/d	7.0664	n/d
X048537	PF3D7_1132800	Q8II36	Aquaglyceroporin	PF11_0338	79	10	2	4	1	0.946167	0.904996	0.958211	0.759284	0.836841	1.0795	0.632217	0.977672	1.15866	0.54	n/d	6.6394	n/d
X048537	PF3D7_1357800	C0H5I7	T-complex protein 1 subunit delta	MAL13P1.283	360	17	7	8	1	1.23287	1.21437	1.11916	1.28125	1.10911	1.071	1.18483	1.28204	0.625275	n/d	n/d	6.1113	n/d
X048537	PF3D7_1105400	Q8IIU8	40S ribosomal protein S4	PF11_0065	435	25	12	13	1	0.963164	0.801064	0.7218	0.646437	0.630338	0.608118	0.658933	0.642709	0.496765	1	n/d	7.1431	n/d
X048537	PF3D7_1129000	Q8II73	Spermidine synthase	PF11_0301	237	14	7	8	1	0.973853	0.843416	0.928134	0.686402	0.692127	0.570788	0.625966	0.793929	0.550961	1	n/d	7.0479	n/d
X048537	PF3D7_1325100	Q8IE67	Phosphoribosylpyrophosphate synthetase	PF13_0143	187	9	5	5	1	1.03435	0.903978	0.992511	0.783577	0.698813	0.565372	1.08024	1.022	0.591354	1	n/d	6.1267	n/d
X048537	PF3D7_1015800	Q8IJN8	Ribonucleotide reductase small subunit, putative	PF10_0154	204	9	4	4	1	1.07114	0.86988	0.816297	0.9994	0.795379	0.796471	0.701186	1.02934	0.617365	n/d	n/d	6.1412	n/d
X048537	PFC0245c	O97239	Protein dopey homolog PFC0245c	PFC0245C	84	8	2	2	1	2.16089	2.33763	1.99683	1.99825	2.52681	0.586853	0.93911	2.22899	0.827588	n/d	n/d	5.3271	n/d
X048537	PF3D7_1027800	Q8IJC6	60S ribosomal protein L3	PF10_0272	302	14	8	8	1	0.979667	0.891832	0.924655	1.11192	0.832238	0.975908	0.877617	0.900993	0.519016	n/d	n/d	6.5637	n/d
X048537	PF3D7_0213100	O96212	Heat shock 40 kDa protein, putative	PFB0595W	198	9	5	5	1	1.12241	1.01904	0.938775	1.00872	0.844979	0.949226	0.965156	0.982918	0.597465	n/d	n/d	6.2499	n/d
X048537	PF3D7_1238100	Q8I542	Calcyclin binding protein, putative	PFL1845C	94	4	2	2	1	2.73098	0.978745	0.960599	1.08713	0.612652	1.0608	0.90037	1.01222	0.556349	n/d	n/d	6.2506	n/d
X048537	PF3D7_0923900	Q8I2R8	RNA-binding protein, putative	PFI1175C	102	4	2	2	1	1.44541	0.958609	1.14591	1.17491	1.05793	0.969139	0.718733	1.12126	0.551103	n/d	n/d	5.8427	n/d
X048537	PF3D7_0412000	Q9U0H0	Uncharacterized protein	PFD0595W	34	2	2	2	1	1.91282	0.62031	1.28319	1.73986	1.27392	0.457975	0.777664	0.906315	0.858218	n/d	n/d	5.5163	n/d
X048537	PF3D7_1038900	Q8IJ22	Lysophospholipase, putative	PF10_0379	59	2	2	2	1	1.14095	0.768484	0.791794	0.872454	1.0212	0.607123	0.675817	0.654079	0.550332	n/d	n/d	5.8118	n/d
X048537	PF3D7_0111500	Q8I231	UMP-CMP kinase, putative	PFA0555C	88	7	3	3	1	1.2162	0.942377	1.07493	1.45698	0.91073	1.00884	0.562672	0.755218	0.778382	n/d	n/d	5.6517	n/d
X048537	PF3D7_0110700	Q8I238	Chromatin assembly factor 1 protein WD40 domain,putative	PFA0520C	99	5	3	3	1	1.06744	0.803193	0.907765	1.71031	0.761902	1.00903	0.74995	0.661537	0.550886	n/d	n/d	5.7878	n/d
X048537	PF3D7_0422000	C0H4B9	Steroid dehydrogenase, putative	PFD1035W	128	6	3	3	1	1.14029	0.928211	1.48921	1.54412	0.909846	0.74669	0.526176	0.663712	0.510262	n/d	n/d	5.8836	n/d
X048537	PF3D7_0417300	Q8I1R5	LETM1-like protein, putative	PFD0835C	134	8	2	2	1	1.01982	0.737516	0.822942	0.683706	0.796697	1.32677	0.496203	0.590533	0.538907	1	n/d	5.8804	n/d
X048537	PF3D7_1007900	Q8IJW4	Eukaryotic translation initiation factor 3 subunit D	PF10_0077	114	8	2	2	1	1.30303	0.69244	0.746474	1.0611	0.944094	1.02977	0.757226	1.17272	0.529127	n/d	n/d	5.8261	n/d
X048537	PF3D7_0813400	C0H4U5	Uncharacterized protein	PF08_0081	131	5	3	3	1	1.12092	0.961623	1.00846	1.08385	0.919887	0.730423	0.782236	0.821954	0.565158	n/d	n/d	6.1398	n/d
X048537	PF3D7_0206700	Q7KWJ4	Adenylosuccinate lyase	PFB0295W	81	5	2	2	1	1.35383	0.937011	1.34326	1.10883	0.961007	0.797504	0.390511	0.935988	0.785596	n/d	n/d	5.5317	n/d
X048537	PF3D7_0812100	Q8IAV6	Uncharacterized protein	PF08_0089	560	31	11	11	1	0.99424	0.802744	0.840682	0.7726	1.10452	0.697561	0.556484	0.798868	0.94226	n/d	n/d	6.4158	n/d
X048537	PF3D7_1318800	Q8IEC8	Translocation protein SEC63	PF13_0102	149	6	2	2	1	1.29416	0.876904	0.996931	0.98309	1.23825	0.524397	0.818142	1.08544	0.772148	n/d	n/d	6.1872	n/d
X048537	PF3D7_0322000	Q76NN7	Peptidyl-prolyl cis-trans isomerase	PFC0975C	134	9	3	5	1	1.14115	1.01204	0.911248	1.19295	0.738286	0.857423	0.744092	0.908424	0.510517	n/d	n/d	6.8667	n/d
X048537	PF3D7_0903900	Q8I3B0	60S ribosomal protein L32	PFI0190W	70	2	2	2	1	0.821578	0.811499	0.909889	0.780443	1.0194	0.991581	0.668852	0.645738	0.402218	n/d	n/d	5.9647	n/d
X048537	PF3D7_1358000	Q8IDC5	Patatin-like phospholipase, putative	MAL13P1.285	107	11	2	2	1	1.02231	0.913573	0.863416	1.35293	1.06028	1.59483	0.367823	0.863408	0.805401	n/d	n/d	5.6721	n/d
X048537	PF3D7_0927900	Q8I2N0	Phosphatidylserine decarboxylase proenzyme	PFI1370C	244	9	6	6	1	1.02747	0.792307	0.812497	0.889712	1.03028	0.783297	0.511877	0.664507	0.735256	n/d	n/d	6.5013	n/d
X048537	PF3D7_0519400	Q8I3R6	40S ribosomal protein S24	PFE0975C	131	6	4	4	1	1.09777	0.8319	0.820243	1.75549	0.820881	1.09015	0.798767	0.55896	0.574139	n/d	n/d	6.8616	n/d
X048537	PF3D7_0306800	O97247	T-complex protein 1 subunit beta	PFC0285C	312	18	5	6	1	1.1166	1.00676	0.961562	1.07235	0.848553	0.791933	0.809966	0.8157	0.5918	n/d	n/d	6.0877	n/d
X048537	PF3D7_1021400	A0A143ZZU2	Transmembrane 9 superfamily member	n/d	114	7	2	2	1	1.16441	0.830599	0.958179	0.84043	1.1128	0.818264	0.465158	0.872714	0.87716	n/d	n/d	6.2288	n/d
X048537	PF3D7_1227500	Q8I5E3	Cyclin	PFL1330C	221	13	3	3	1	1.0686	0.412538	1.11179	0.588557	1.81285	1.3316	1.08398	0.93776	0.95158	n/d	n/d	6.3022	n/d
X048537	PF3D7_1454700	Q8IKT2	6-phosphogluconate dehydrogenase, decarboxylating	PF14_0520	130	10	2	2	1	0.901051	0.974993	0.823879	1.37709	0.758136	0.686346	0.760389	0.877002	0.495027	n/d	n/d	5.9066	n/d
X048537	PF3D7_0931800	Q8I0U7	Proteasome subunit beta type-6, putative	PFI1545C	155	10	2	2	1	0.964191	1.04662	0.649633	1.04676	0.990401	1.08615	0.379256	0.614108	0.670678	n/d	n/d	5.9253	n/d
X048537	TPI	Q7KQM0	Triosephosphate isomerase	PF14_0378	239	12	4	4	1	1.47626	1.09028	1.0972	1.36485	0.815227	2.47631	0.885925	0.904792	0.452328	n/d	n/d	6.8701	n/d
X048538	CPK1	P62344	Calcium-dependent protein kinase 1	PFB0815W	828	34	19	20	1	1.00391	0.487973	0.534687	0.045295	0.054109	0.06873	0.069839	0.161038	0.291205	1	0.0823	7.1899	0.0419898
X048538	PF3D7_1238800	Q8I535	Acyl-CoA synthetase	PFL1880W	587	24	12	12	1	0.715888	0.455812	0.493386	0.287777	0.264926	0.203149	0.176909	0.21114	0.205574	1	0.0823	6.6348	0.0455199
X048538	PF3D7_1135400	Q8II11	Conserved Plasmodium protein	PF11_0364	236	9	5	5	1	0.731381	0.455989	0.581976	0.328047	0.314913	0.310364	0.285198	0.288259	0.301937	1	0.0823	5.9857	0.0493405
X048538	PF3D7_1121900	Q8IIE7	Serine/threonine protein kinase, putative	PF11_0227	788	60	15	31	1	0.899956	0.493622	0.540345	0.17467	0.104693	0.500008	0.228716	0.404182	0.678851	0.9	0.15	8.0229	0.0816104
X048538	PF3D7_1103600	Q8IIW6	Actin-like protein, putative	PF11_0047	138	8	3	3	1	0.941736	0.669976	0.734182	0.442294	0.257854	0.800419	0.283784	0.675501	0.789136	1.2	0.25	5.3387	0.180766
X048538	PF3D7_0605300	C6KSQ1	Serine/threonine protein kinase	PFF0260W	482	26	12	13	1	0.937982	0.504361	0.574446	0.122659	0.145309	0.232679	0.313135	0.630657	0.712781	0.8	0.28	7.1476	0.155902
X048538	PF3D7_1328000	Q8IE41	Uncharacterized protein	MAL13P1.151	526	24	10	10	1	0.899196	0.592923	0.635625	0.133917	0.144571	0.207099	0.325736	0.676805	0.813269	1.06	0.36	7.4798	0.232859
X048538	PF3D7_1012700	Q8IJR8	NLI interacting factor-like phosphatase,putative	PF10_0124	1316	69	29	38	1	0.97809	0.468509	0.470203	0.200032	0.188233	0.301392	0.479534	0.813115	0.980338	1.32	0.62	7.5307	0.294257
X048538	PF3D7_0934800	Q7K6A0	cAMP-dependent protein kinase catalytic subunit	PFI1685W	812	108	15	65	1	0.897295	0.631925	0.678745	0.270789	0.280277	0.424761	0.587739	0.8747	0.925537	1.05	0.85	9.1246	0.587017
X048538	PF3D7_1223100	Q7KQK0	CAMP-dependent protein kinase regulatory subunit, putative	PFL1110C	1287	142	26	74	1	0.923731	0.636492	0.705014	0.27676	0.277196	0.418238	0.588092	0.884037	0.984113	1.16	0.87	8.8821	0.606695
X048538	PF3D7_0615500	C6KSZ6	Cdc2-related protein kinase 5	PFF0750W	565	24	12	12	1	1.01902	0.623362	0.693635	0.466147	0.444473	0.619478	0.689723	0.918998	1.01583	0.66	2.9	6.6781	1.89172
X048538	PF3D7_1310400	Q8IEL1	Uncharacterized protein	PF13_0056	252	10	7	7	1	0.810227	0.550678	0.689422	0.417068	0.514404	0.648193	0.623788	0.944683	0.996759	0.63	3	6.3797	2.05479
X048538	PF3D7_0312400	O77344	Glycogen synthase kinase 3	PFC0525C	1167	203	24	94	1	1.01368	0.388297	0.470471	0.426992	0.446438	0.60394	0.74659	1.11669	1.10959	0.95	3.1	8.9258	1.32196
X048538	PF3D7_0805700	C0H4R8	Serine/threonine protein kinase, FIKK family	MAL8P1.203	664	54	18	27	1	0.91522	0.800453	0.826562	0.441272	0.491305	0.613275	0.732908	1.092	0.904209	0.74	3.5	7.8987	2.97366
X048538	PF3D7_0407800	Q9U0K8	Uncharacterized protein	PFD0385W	135	10	3	3	1	1.09835	0.810481	0.920206	0.519637	0.524475	0.707367	0.654523	1.03739	1.04728	0.63	5.2	5.6653	4.29043
X048538	PF3D7_1228400	Q8I5D4	Uncharacterized protein	PFL1375W	838	42	22	22	1	1.01148	0.622256	0.752182	0.513922	0.557931	0.824422	0.802369	0.971644	1.02793	0.71	7.9	6.9716	5.39986
X048538	PF3D7_0506000	Q8I442	Uncharacterized protein	PFE0295W	122	5	2	2	1	1.08783	0.783094	0.828715	0.541689	0.556144	0.803838	0.95842	0.920992	0.88191	0.67	9.2	5.9475	7.10425
X048538	PF3D7_0815600	Q8IAZ3	Eukaryotic translation initiation factor 3 subunit G	MAL8P1.83	104	7	2	2	1	0.714203	0.740036	0.806201	0.545784	0.686671	0.856705	0.801135	0.776212	0.827864	1	10	5.7348	9.01713
X048538	PF3D7_1227500	Q8I5E3	Cyclin	PFL1330C	375	23	6	7	1	1.29232	0.771721	0.805693	0.564814	0.51816	1.06277	1.04227	1.05733	1.15424	1.26	11	6.5188	7.57054
X048538	PF3D7_1223800	Q8I5H9	Mitochondrial carrier protein, putative	PFL1145W	105	5	2	2	1	1.05076	0.655013	0.861002	0.527383	0.72485	1.26896	0.772946	0.859476	1.04217	1.71	14	5.6436	10.3474
X048538	PF3D7_1457000	Q8IKQ9	Signal peptide peptidase	PF14_0543	107	6	2	2	1	0.98633	0.791437	0.99659	0.585254	0.731661	1.00049	1.00171	0.806169	0.880432	1.15	17	6.3713	15.3015
X048538	ABRA	Q8I5D2	101 kDa malaria antigen	PFL1385C	593	31	12	12	1	1.13035	0.821646	0.951291	0.808541	0.784179	0.847192	0.767368	0.95022	0.883345	1	20	6.7731	n/d
X048538	ARF1	Q7KQL3	ADP-ribosylation factor 1	PF10_0203	196	11	4	5	1	0.850477	0.978767	0.913791	0.887711	0.813857	0.917704	0.670377	0.705692	0.776309	1	20	6.3333	n/d
X048538	Adss	Q8IDF6	Adenylosuccinate synthetase	PF13_0287	332	13	7	7	1	1.20645	1.01982	1.14224	1.16145	0.940685	1.1097	0.85298	0.815079	0.856035	n/d	20	6.264	n/d
X048538	CG10	Q8IBZ9	Putative chloroquine resistance transporter	MAL7P1.27	138	5	2	2	1	1.0792	0.95724	1.0055	0.844999	0.870289	1.03186	0.870166	1.10992	1.08798	1.17	20	5.9357	n/d
X048538	CK1	Q8IHZ9	Casein kinase I	PF11_0377	1234	171	21	83	1	0.969248	0.547104	0.626501	0.914878	0.944574	0.976537	0.95115	1.17904	1.0802	n/d	20	9.0325	n/d
X048538	CPK2	Q8ICR0	Calcium-dependent protein kinase 2	PFF0520W	1256	89	29	53	1	0.969268	0.414305	0.439646	0.934437	0.870235	1.03652	0.927903	1.06464	0.989546	1	20	8.1633	n/d
X048538	CPK4	Q8IBS5	Calcium-dependent protein kinase 4	PF07_0072	1214	110	20	60	1	0.999078	0.559377	0.619293	0.794779	0.772484	0.94798	0.929408	1.0555	1.05985	0.64	20	8.5043	n/d
X048538	ENO	Q8IJN7	Enolase	PF10_0155	771	43	15	26	1	1.09136	1.01816	1.02028	0.995459	0.841995	1.02817	0.860949	0.698601	0.771709	n/d	20	7.6884	n/d
X048538	GR3	O15770	Glutathione reductase	PF14_0192	158	7	2	2	1	1.13484	1.1592	0.864578	0.939386	1.24256	1.3053	1.04199	1.12697	0.914491	n/d	20	5.3448	n/d
X048538	GST	Q8ILQ7	Glutathione S-transferase	PF14_0187	109	4	4	4	1	1.30321	1.23951	1.00803	1.14052	1.18622	1.27035	1.09918	1.13728	1.07737	n/d	20	6.4671	n/d
X048538	MAL3P3.6	O77323	T-complex protein 1 subunit eta	PFC0350C	382	14	9	9	1	0.9179	0.870361	0.856542	0.833603	0.834772	0.99915	0.781885	0.80582	0.842892	1	20	6.4527	n/d
X048538	MCM7	Q8IC16	DNA helicase	PF07_0023	312	19	7	7	1	1.00848	0.866027	0.870174	1.05593	1.31235	1.1328	0.762215	1.084	0.959573	n/d	20	5.9996	n/d
X048538	OAT	Q6LFH8	Ornithine aminotransferase	PFF0435W	686	37	17	24	1	0.914947	0.964054	0.886496	0.9483	0.831464	0.93456	0.827522	0.829872	0.77429	n/d	20	7.5084	n/d
X048538	PCNA	P61074	Proliferating cell nuclear antigen	PF13_0328	227	8	6	6	1	1.10542	0.951003	0.936532	0.98282	0.834766	1.04422	0.813878	1.54682	1.40125	n/d	20	6.7124	n/d
X048538	PFE1050w	P50250	Adenosylhomocysteinase	PFE1050W	635	27	15	15	1	1.04539	0.960763	0.953592	0.954778	0.865158	0.970756	0.858696	0.86018	0.916592	n/d	20	7.0401	n/d
X048538	PFE0165w	Q8I467	Cofilin/actin-depolymerizing factor homolog 1	PFE0165W	121	6	2	2	1	1.27186	1.08532	1.18472	1.18387	0.888942	1.80418	0.935442	1.03055	1.22637	1	20	6.1751	n/d
X048538	PFL2215w	Q8I4X0	Actin-1	PFL2215W	702	43	13	20	1	0.923201	0.838949	0.843501	0.796857	0.825378	0.87059	0.818902	0.90581	0.870314	1	20	7.4351	n/d
X048538	PFS38	Q8I423	Merozoite surface protein P38	PFE0395C	77	4	2	2	1	1.217	1.00157	1.09289	1.00458	0.942433	1.0106	1.10744	0.9384	0.980826	1	20	5.9488	n/d
X048538	PF3D7_1323100	Q8IE85	60S ribosomal protein L6, putative	PF13_0129	186	9	7	7	1	1.0332	0.815919	0.879886	0.782606	0.907912	0.806496	0.767272	0.79323	0.775453	1	20	7.0625	n/d
X048538	PF3D7_1323200	Q8IE84	V-type proton ATPase subunit G, putative	PF13_0130	111	4	3	3	1	0.758804	0.658269	1.28991	0.788391	0.979505	0.823623	0.916663	0.919544	0.880694	1	20	5.6277	n/d
X048538	PF3D7_1014700	Q8IJP8	Prohibitin, putative	PF10_0144	179	7	3	3	1	0.945138	0.50395	0.790195	3.11529	0.799077	1.00679	0.773503	0.699819	0.815118	1	20	5.8693	n/d
X048538	PF3D7_1226600	Q7KQJ9	Proliferating cell nuclear antigen	PFL1285C	146	8	4	4	1	1.27052	1.21507	1.10632	1.42603	1.04361	0.926522	0.949019	1.03943	1.06606	1	20	6.2337	n/d
X048538	PF3D7_0106300	Q76NN8	Calcium-transporting ATPase	PFA0310C	406	20	11	11	1	1.06183	0.92104	1.03214	1.17488	0.768159	1.29045	0.898098	0.948835	0.970976	n/d	20	6.3487	n/d
X048538	PF3D7_0419600	Q76NN6	Ran binding protein 1, putative	PFD0950W	282	12	5	5	1	1.24396	1.12751	0.950676	0.9787	0.794922	3.43376	0.803168	0.780018	0.931162	0.99	20	6.6768	n/d
X048538	PF3D7_0726400	C0H4P4	Uncharacterized protein	MAL7P1.146	89	6	2	2	1	1.14918	0.669861	0.785604	0.693642	0.791299	0.851679	0.858143	1.6158	0.879004	n/d	20	5.822	n/d
X048538	PF3D7_0616200	C6KT03	Kinetochore protein NDC80, putative	PFF0785W	137	8	2	2	1	0.9307	0.70017	0.811177	1.02769	0.949674	1.27673	0.738499	0.900563	0.886492	1	20	5.8569	n/d
X048538	PF3D7_1436600	Q8I719	cGMP-dependent protein kinase	PF14_0346	2235	183	41	112	1	1.04833	0.693687	0.851602	0.944808	0.950014	1.05619	1.00128	1.14959	1.08926	n/d	20	8.5348	n/d
X048538	PF3D7_1454400	A0A144A2H0	Aminopeptidase P	n/d	597	28	13	14	1	0.945764	0.923303	0.928792	0.904314	0.774998	1.00676	0.902983	0.853363	0.863488	1	20	6.7625	n/d
X048538	PF3D7_0610400	C6KSV0	Histone H3	PFF0510W	152	8	2	2	1	0.971135	0.84705	1.01797	1.10362	1.26348	1.02313	0.969198	0.89402	0.887224	n/d	20	7.5944	n/d
X048538	PF3D7_0610800	C6KSV3	Transketolase	PFF0530W	205	9	5	5	1	1.25853	0.928128	0.865021	1.058	0.995338	1.01635	0.741478	0.788084	0.995971	n/d	20	5.9689	n/d
X048538	PF3D7_0309200	O77328	Serine/threonine protein kinase, putative	PFC0385C	717	40	13	15	1	0.909872	0.438678	0.434781	0.983309	0.86023	1.02114	0.977887	1.07768	0.926459	1	20	7.412	n/d
X048538	PF3D7_1330600	Q8IE20	Elongation factor Tu	MAL13P1.164	107	7	3	3	1	0.840054	0.746825	1.04182	0.882074	0.724153	1.02041	0.86012	0.737253	0.665547	n/d	20	5.5915	n/d
X048538	PF3D7_1013600	Q8IJQ9	Uncharacterized protein	PF10_0133	230	14	4	4	1	1.04925	0.773235	0.873715	1.02878	0.860761	0.917238	0.991398	0.948751	0.944569	0.71	20	5.6884	n/d
X048538	PF3D7_1363400	Q8ID72	Polyubiquitin binding protein, putative	PF13_0335	125	6	2	2	1	1.13218	1.20591	0.97926	0.93814	0.752013	1.00924	0.838502	0.789797	1.0126	1	20	5.5765	n/d
X048538	PF3D7_1242800	Q8I501	Rab GDP dissociation inhibitor	PFL2060C	178	11	5	5	1	1.00467	1.02012	1.04351	0.987505	0.97606	1.4503	0.709519	0.837064	0.925137	1	20	6.1446	n/d
X048538	PF3D7_1241700	Q8I512	Replication factor C subunit 4	PFL2005W	57	4	2	2	1	0.926773	0.791121	0.878756	1.11491	0.993121	0.863523	1.25407	0.92121	1.05371	n/d	20	5.8814	n/d
X048538	PF3D7_1453700	Q8IKU1	Co-chaperone p23	PF14_0510	106	6	4	4	1	1.04077	0.899542	0.784526	0.759629	0.844876	0.846441	0.780743	0.955154	1.10455	0.55	20	6.3403	n/d
X048538	PF3D7_0823900	Q8IB73	Dicarboxylate/tricarboxylate carrier	PF08_0031	169	7	5	5	1	0.941656	0.743046	0.836705	0.880849	0.771141	0.797041	0.706771	0.78343	0.744433	1	20	6.0456	n/d
X048538	PF3D7_0823800	Q8IB72	DnaJ protein, putative	PF08_0032	379	20	10	10	1	1.053	0.834353	1.04622	0.927601	0.895318	0.878946	0.853725	1.09964	1.05104	n/d	20	6.2747	n/d
X048538	PF3D7_1006200	Q8IJX8	DNA/RNA-binding protein Alba 3	PF10_0063	300	13	6	8	1	0.999009	0.901303	0.884765	0.884194	0.902262	0.983681	0.778799	0.809001	0.846851	1	20	6.9664	n/d
X048538	PF3D7_1007200	Q8IJX0	RhoGAP GTPase, putative	PF10_0071	61	3	2	2	1	1.00941	0.989828	0.735877	1.21817	0.934667	1.15705	0.659909	1.30931	1.20727	1	20	5.9269	n/d
X048538	PF3D7_1006800	Q8IJX3	RNA binding protein, putative	PF10_0068	88	6	3	4	1	1.15597	0.781183	0.96584	1.50127	0.913524	0.923443	0.725275	0.78238	0.789604	1	20	6.035	n/d
X048538	PF3D7_1311800	Q8IEK1	M1-family alanyl aminopeptidase	MAL13P1.56	703	34	19	20	1	1.05672	1.08486	1.08893	1.24249	0.903744	1.42743	0.918786	0.854843	0.740213	1	20	6.5128	n/d
X048538	PF3D7_0822800	C0H4X1	U5 snrnp-specific protein, putative	MAL8P1.43	75	2	2	2	1	1.33249	0.945451	1.62438	1.66076	1.01458	1.72403	1.11824	1.22598	1.02101	n/d	20	5.9205	n/d
X048538	PF3D7_1423700	Q8ILL5	Uncharacterized protein	PF14_0228	273	17	6	7	1	1.14527	0.941147	1.08543	1.08652	1.05747	1.08967	1.03035	1.03547	1.0741	n/d	20	6.8123	n/d
X048538	PF3D7_0405400	Q8I1X5	Pre-mRNA-processing-splicing factor 8, putative	PFD0265W	165	7	3	3	1	1.1056	0.798176	0.851398	0.89858	1.07259	0.967736	0.809633	1.04356	1.00608	n/d	20	5.6577	n/d
X048538	PF3D7_0919900	Q8I2V4	Regulator of chromosome condensation, putative	PFI0975C	100	4	2	2	1	1.2051	1.01544	1.11692	1.11603	1.11509	1.27745	1.29949	1.26104	1.37196	n/d	20	5.4209	n/d
X048538	PF3D7_1116400	Q8IIK2	Guanine nucleotide-exchange factor SEC12	PF11_0171	75	2	2	2	1	1.06789	0.859721	0.933175	0.85036	0.818447	0.762425	0.765158	0.674803	0.815895	1	20	5.6343	n/d
X048538	PF3D7_1429800	Q8ILG6	Coatamer beta subunit, putative	PF14_0277	217	11	4	4	1	0.898219	0.898615	1.11665	0.790983	0.934885	0.99124	0.983826	0.973482	1.17782	1.26	20	5.8103	n/d
X048538	PF3D7_0527000	Q8I3J5	DNA replication licensing factor MCM3, putative	PFE1345C	518	26	11	11	1	0.99913	0.781979	0.858846	1.43737	1.3774	1.22285	0.799892	1.0117	0.965091	n/d	20	6.0431	n/d
X048538	PF3D7_1233600	Q8I586	Asparagine and aspartate rich protein 1	PFL1620W	419	26	8	8	1	1.07856	0.667361	0.874604	1.00413	0.910894	1.0029	0.937423	1.04948	1.12975	n/d	20	5.9688	n/d
X048538	PF3D7_0903700	Q6ZLZ9	Tubulin alpha chain	PFI0180W	423	23	8	8	1	1.04985	0.944728	1.08408	0.992985	1.12476	1.05774	0.981483	1.0198	1.21788	n/d	20	6.9259	n/d
X048538	PF3D7_0815200	Q8IAY9	Importin beta, putative	PF08_0069	421	19	8	8	1	1.06811	1.43151	0.962575	0.963096	0.767812	1.03865	0.839642	0.848689	0.92885	1	20	6.3001	n/d
X048538	PF3D7_1437200	Q8IL94	Ribonucleoside-diphosphate reductase	PF14_0352	409	19	9	9	1	1.01181	0.855577	0.994551	0.840631	0.86941	1.09542	0.801166	0.885177	0.914497	1	20	6.2812	n/d
X048538	PF3D7_1349200	Q8IDK7	Glutamate--tRNA ligase, putative	PF13_0257	437	19	10	10	1	1.18326	1.00749	1.00596	0.959654	0.919157	1.29293	0.902735	1.01055	0.964286	1	20	6.1217	n/d
X048538	PF3D7_1472800	Q8IKB0	Uncharacterized protein	PF14_0696	224	12	6	6	1	1.37527	1.07458	1.16144	1.13498	1.31767	1.07748	1.14209	1.29683	1.17123	n/d	20	6.1471	n/d
X048538	PF3D7_0419400	Q8I1P3	Uncharacterized protein	PFD0940W	303	16	4	4	1	1.1147	0.996256	0.913158	1.11077	1.00347	1.29539	1.03182	1.22185	1.03063	n/d	20	5.9889	n/d
X048538	PF3D7_1034900	Q8IJ60	Methionine--tRNA ligase	PF10_0340	370	19	8	8	1	0.94087	0.848756	0.926666	1.05579	0.664537	0.974725	0.792008	0.710111	0.723074	1	20	6.3113	n/d
X048538	PF3D7_1445100	Q8IL22	Histidine--tRNA ligase, putative	PF14_0428	174	13	3	3	1	1.26391	1.20401	1.01514	1.21104	0.892393	1.11862	0.753	1.2506	0.994608	1	20	5.742	n/d
X048538	PF3D7_0716800	Q8IBT2	Eukaryotic translation initiation factor 3 subunit I	MAL7P1.81	189	8	5	5	1	1.15163	0.674188	1.39346	0.950953	0.79389	1.0728	0.778896	0.817772	0.822062	n/d	20	6.3412	n/d
X048538	PF3D7_0502100	Q8I479	HCNGP-like protein	PFE0105C	318	14	6	7	1	0.873829	0.691352	0.810182	0.866302	0.904832	1.05475	0.91532	1.31663	1.30157	1	20	7.2504	n/d
X048538	PF3D7_1317800	C0H5C2	40S ribosomal protein S19	MAL13P1.92	169	12	5	7	1	0.943164	0.887642	0.916221	0.769451	0.832857	0.909299	0.683259	0.771545	0.678228	1	20	7.0534	n/d
X048538	PF3D7_0520000	Q8I3R0	40S ribosomal protein S9, putative	PFE1005W	277	13	7	8	1	1.01994	0.735897	0.846135	0.716375	0.800489	0.822736	0.738899	0.779024	0.698965	1	20	7.0846	n/d
X048538	PF3D7_0106800	Q8I274	Ras-related protein Rab-5C	PFA0335W	72	3	2	2	1	1.08292	1.05356	0.901925	1.30451	0.964578	1.4228	0.893734	1.04178	1.14401	1	20	5.6869	n/d
X048538	PF3D7_1416500	Q8ILT0	Glutamate dehydrogenase	PF14_0164	208	11	6	6	1	1.07174	0.91148	0.957434	1.03693	0.867464	1.01216	0.727638	0.669294	0.684793	n/d	20	5.999	n/d
X048538	PF3D7_1123400	Q8IIC9	Translation elongation factor EF-1, subunit alpha, putative	PF11_0245	71	6	2	2	1	1.00467	0.539826	0.964402	0.751091	0.711385	0.957753	0.830127	0.761785	0.817465	1	20	5.3628	n/d
X048538	PF3D7_1032800	C6S3E1	Leucine-rich repeat protein	PF10_0320A	91	5	3	3	1	1.20374	0.905013	1.02577	0.817745	0.934465	1.20785	0.655424	0.893214	1.10497	1	20	5.4765	n/d
X048538	PF3D7_0306800	O97247	T-complex protein 1 subunit beta	PFC0285C	375	20	7	7	1	0.989407	0.918883	0.876022	0.823633	0.844564	0.936938	0.68495	0.764422	0.784166	1	20	6.1332	n/d
X048538	PF3D7_1445900	Q8IL13	ATP-dependent RNA helicase DDX5, putative	PF14_0437	358	12	7	7	1	1.04559	0.811334	0.802143	0.892113	0.772125	0.88553	0.774388	0.905993	0.847372	1	20	6.0632	n/d
X048538	PF3D7_1445400	Q8IL19	Protein serine/threonine kinase-1	PF14_0431	419	20	12	12	1	1.00374	0.83756	0.91228	1.0233	0.922748	1.01095	1.00346	1.1284	1.09637	1	20	6.9161	n/d
X048538	PF3D7_0214000	O96220	T-complex protein 1 subunit theta	PFB0635W	635	17	12	12	1	1.05331	0.923199	0.962316	0.882483	0.845111	1.05409	0.798727	0.836067	0.876551	n/d	20	6.5379	n/d
X048538	PF3D7_0214100	O96221	Protein transport protein SEC31	PFB0640C	203	9	3	3	1	0.98723	0.803201	0.9208	0.83835	0.85519	0.854577	0.797796	0.989506	0.870573	1	20	5.8176	n/d
X048538	PF3D7_1335100	Q8IDX8	Merozoite surface protein 7	PF13_0197	131	4	3	3	1	0.994844	0.882164	0.957485	0.984736	0.936122	0.908104	0.796209	0.926061	0.844936	1	20	6.1117	n/d
X048538	PF3D7_1457300	Q8IKQ7	Uncharacterized protein	PF14_0546	185	10	4	5	1	1.01356	0.754863	0.988611	0.775153	0.923674	0.752855	0.833217	0.94317	0.754606	1	20	6.1432	n/d
X048538	PF3D7_1316500	Q8IEF0	Pre-mRNA-processing factor 40, putative	PF13_0091	48	2	2	2	1	1.04583	1.10318	0.819023	0.940975	0.891464	1.15324	0.934434	1.24989	1.28832	1	20	5.6269	n/d
X048538	PF3D7_0936800	Q8I2F2	Uncharacterized protein	PFI1780W	240	12	5	5	1	1.05142	1.03681	1.14039	1.42267	1.31372	1.38332	1.11058	1.08942	1.08676	n/d	20	6.1741	n/d
X048538	PF3D7_0807000	C0H4S5	Gas41 homologue, putative	MAL8P1.131	140	8	4	4	1	1.10144	0.923736	0.939579	1.05676	1.09799	1.27503	1.02634	1.24944	1.08656	n/d	20	5.9396	n/d
X048538	PF3D7_1230700	Q8I5B3	Protein transport protein SEC13	PFL1480W	235	9	5	5	1	0.920527	0.927144	0.829754	0.836458	0.860079	0.902878	0.729128	0.827413	1.16322	0.54	20	6.2226	n/d
X048538	PF3D7_1230400	Q8I5B6	ATP-dependent protease subunit ClpQ	PFL1465C	93	3	2	2	1	1.21317	1.0177	0.826533	1.06842	1.10122	1.153	0.903225	0.899561	0.929176	n/d	20	6.0395	n/d
X048538	PF3D7_1113800	Q8IIM4	Uncharacterized protein	PF11_0146	259	17	5	5	1	0.98371	0.65064	0.77845	0.7107	0.752289	0.711218	0.692323	0.771941	0.652075	1	20	6.0852	n/d
X048538	PF3D7_1113700	Q8IIM5	Glyoxalase I	PF11_0145	140	7	4	4	1	1.07316	1.18227	1.26367	1.145	0.956041	1.12851	0.987386	1.01795	0.8206	n/d	20	5.9061	n/d
X048538	PF3D7_0727700	Q8IBI0	Uncharacterized protein	PF07_0114	1083	52	21	25	1	0.982609	0.276858	0.292664	0.863636	0.893073	0.998373	0.949674	1.11431	0.963986	1	20	7.2775	n/d
X048538	PF3D7_1424400	Q8ILL2	60S ribosomal protein L7-3, putative	PF14_0231	187	9	3	3	1	0.984907	0.901682	1.08822	0.948363	1.0695	1.14456	0.828675	0.839789	0.891313	1	20	6.1146	n/d
X048538	PF3D7_1366600	Q8ID42	Signal recognition particle receptor alpha subunit	PF13_0350	126	8	5	5	1	1.38466	1.22311	1.38891	1.18635	1.15316	1.33039	0.946444	1.30251	1.27561	n/d	20	5.6373	n/d
X048538	PF3D7_1366500	Q8ID43	Nucleoside diphosphate kinase	PF13_0349	270	6	6	6	1	1.04764	1.01292	0.990651	1.06462	0.95119	1.05625	0.884994	0.897871	0.974472	n/d	20	6.4639	n/d
X048538	PF3D7_1366000	Q8ID49	Uncharacterized protein	PF13_0347	196	9	4	6	1	0.888017	0.567898	0.595501	0.899577	0.766962	0.874173	1.01007	1.10478	1.29292	1	20	6.839	n/d
X048538	PF3D7_1238900	Q8I534	Calcium/calmodulin-dependent protein kinase 2, putative	PFL1885C	469	22	10	12	1	0.967925	0.506845	0.462579	0.966131	0.939758	1.05676	0.983019	1.05437	0.976298	1	20	7.1198	n/d
X048538	PF3D7_0801800	Q8IAL6	Mannose-6-phosphate isomerase, putative	MAL8P1.156	335	17	9	10	1	0.935519	0.76945	1.04645	0.765248	0.660951	1.05445	0.750628	0.939496	0.881837	1	20	6.3138	n/d
X048538	PF3D7_1247400	Q8I4V8	Peptidylprolyl isomerase	PFL2275C	501	19	11	12	1	0.92043	0.879493	0.894697	0.915097	0.901609	1.15344	0.945503	1.00536	1.02671	n/d	20	7.0353	n/d
X048538	PF3D7_1408100	Q8IM15	HAP protein	PF14_0078, PF14_0076, PF14_0077, PF14_0075	307	15	6	8	1	1.00206	0.951925	0.947475	0.955877	0.912105	0.902052	0.853187	0.733273	0.792945	1	20	6.6526	n/d
X048538	PF3D7_1407800	Q8IM16	Plasmepsin IV	PF14_0075, PF14_0076, PF14_0077, PF14_0078	260	9	4	4	1	0.903054	0.726496	0.850783	0.686038	0.709535	0.785594	0.77936	0.710016	0.750825	1	20	6.5779	n/d
X048538	PF3D7_1408600	Q8IM10	40S ribosomal protein S8	PF14_0083	139	10	3	4	1	1.03571	0.923375	0.931503	0.94847	0.888983	0.847187	0.797843	0.847831	0.774965	1	20	6.1115	n/d
X048538	PF3D7_0621900	C6KT56	Signal recognition particle subunit SRP68,putative	PFF1055C	148	9	3	3	1	0.991036	0.7602	1.064	0.744088	0.84499	0.967397	1.10419	0.858427	0.867546	n/d	20	5.8583	n/d
X048538	PF3D7_0826700	Q8IBA0	Receptor for activated c kinase	PF08_0019	370	12	6	7	1	1.10987	0.966592	1.07591	1.10143	1.00485	1.09012	0.996961	0.996733	1.00781	1	20	6.8661	n/d
X048538	PF3D7_0318100	O77376	Stomatin-like protein	PFC0800W	233	11	5	5	1	0.914934	0.93968	0.866334	0.772004	0.677003	0.702648	0.793193	0.749587	0.791277	1	20	6.1623	n/d
X048538	PF3D7_0528100	Q8I3I6	AP complex subunit beta	PFE1400C	279	11	7	7	1	1.14408	0.998607	1.00876	1.07514	0.891572	1.0667	0.973672	1.02865	1.07264	1	20	6.228	n/d
X048538	PF3D7_0528200	Q8I3I5	Eukaryotic translation initiation factor 3 subunit E	PFE1405C	296	10	7	7	1	0.979947	1.00584	0.994899	0.866891	0.904048	1.0394	0.900108	1.07026	0.903419	1	20	6.2014	n/d
X048538	PF3D7_1128400	Q8II79	Farnesyl pyrophosphate synthase, putative	PF11_0295	260	15	6	6	1	1.14776	1.15664	1.14906	1.02906	0.95292	1.02739	0.997792	1.15662	1.02688	n/d	20	6.176	n/d
X048538	PF3D7_1129100	Q8II72	Parasitophorous vacuolar protein 1	PF11_0302	281	14	8	8	1	1.05208	0.921349	0.893742	1.00999	0.888145	0.868379	0.933694	0.878663	0.872942	1	20	6.6501	n/d
X048538	PF3D7_1129000	Q8II73	Spermidine synthase	PF11_0301	375	20	10	11	1	0.947322	0.870869	0.888127	0.657672	0.68471	0.695811	0.696833	0.733636	0.704421	1	20	7.0088	n/d
X048538	PF3D7_1129200	Q8II71	26S proteasome regulatory complex subunit, putative	PF11_0303	182	11	3	3	1	0.930245	0.98499	0.983648	0.923876	0.814703	0.800095	0.786987	0.886808	0.896449	1	20	5.9177	n/d
X048538	PF3D7_1026000	Q8IJE1	Conserved Plasmodium protein	PF10_0257	80	4	2	2	1	1.04082	1.07387	0.85005	1.08709	0.939706	0.731238	0.801702	1.10176	0.96491	1	20	6.1458	n/d
X048538	PF3D7_1352500	Q8IDH5	Thioredoxin-related protein, putative	PF13_0272	252	13	5	6	1	1.00556	0.925928	0.940221	0.834951	0.775617	0.886505	0.80069	0.715899	0.689993	n/d	20	7.1499	n/d
X048538	PF3D7_1473200	Q8IKA6	DNAJ protein, putative	PF14_0700	216	8	4	4	1	1.26822	0.900368	1.45222	1.24416	1.17061	1.10422	1.00942	1.70033	1.04124	1	20	6.395	n/d
X048538	PF3D7_1473700	Q8IKA0	Nucleoporin NUP116/NSP116, putative	PF14_0706	118	6	2	2	1	0.991511	0.948599	0.853265	1.14756	0.838015	1.1341	0.823903	0.864425	1.06486	n/d	20	6.0169	n/d
X048538	PF3D7_0903300	C0H517	Uncharacterized protein	PFI0160W	91	6	2	2	1	0.965069	1.26457	1.12643	1.14772	0.887804	1.24033	0.930816	0.991532	1.43932	0.54	20	5.6909	n/d
X048538	PF3D7_0908400	Q8I367	Uncharacterized protein	PFI0405W	132	7	4	4	1	1.13352	0.9325	1.0792	0.791336	0.886115	1.29273	1.06668	1.00165	1.76527	n/d	20	7.0064	n/d
X048538	PF3D7_0504900	C0H4C5	Uncharacterized protein	PFE0240W	72	3	2	2	1	0.93297	0.779551	0.905104	0.710443	0.777839	0.827744	0.816743	0.746389	0.860547	1	20	5.8468	n/d
X048538	PF3D7_0416800	Q8I1S0	Small GTP-binding protein sar1	PFD0810W	220	8	4	4	1	1.03962	0.898161	1.02666	0.898378	0.871052	0.915432	0.852627	0.970473	0.877083	0.61	20	5.942	n/d
X048538	PF3D7_1306400	Q8IEQ1	26S protease regulatory subunit 10B, putative	PF13_0033	92	5	2	2	1	0.996103	0.97505	0.875277	1.13834	0.798831	1.12312	0.706655	1.05652	1.3383	1	20	5.922	n/d
X048538	PF3D7_0923000	Q8I2S6	DNA-directed RNA polymerase II subunit RPB3,putative	PFI1130C	202	7	3	3	1	0.99291	0.997028	0.963268	0.648406	0.714999	0.622588	0.868237	0.854359	0.829512	1	20	5.8777	n/d
X048538	PF3D7_0505500	Q8I447	DNA mismatch repair protein MSH6, putative	PFE0270C	461	23	11	11	1	0.853041	0.911204	1.03617	1.10541	0.825863	1.04995	0.768301	0.81511	0.959094	n/d	20	6.0658	n/d
X048538	PF3D7_0505700	Q8I445	Uncharacterized protein	PFE0280C	124	8	2	3	1	1.15223	0.821183	1.20337	1.6923	0.875936	1.20779	0.843966	1.11462	0.802512	n/d	20	6.0435	n/d
X048538	PF3D7_1357000	Q8I0P6	Elongation factor 1-alpha	PF13_0305	1192	78	23	38	1	1.03202	0.822042	0.864995	0.807286	0.742031	0.887816	0.802253	0.803329	0.824135	1	20	7.8715	n/d
X048538	PF3D7_0520400	Q8I3Q6	Uncharacterized protein	PFE1025C	81	5	2	2	1	1.07027	1.06182	1.11438	1.1463	1.39796	1.45674	1.09793	1.41307	0.828742	n/d	20	6.0505	n/d
X048538	PF3D7_1120100	Q8IIG6	Phosphoglycerate mutase	PF11_0208	515	23	7	8	1	1.07015	0.988707	1.03904	1.05659	0.929558	1.02066	0.954767	0.869488	0.85865	n/d	20	6.7497	n/d
X048538	PF3D7_1253100	Q8I4Q5	Plasmodium exported protein (PHISTa)	PFL2555W	145	7	2	2	1	0.892663	0.770323	0.899929	0.9951	1.34956	1.17388	1.09501	1.25634	1.31608	n/d	20	6.0083	n/d
X048538	PF3D7_1410600	Q8ILY9	Eukaryotic translation initiation factor 2 gamma subunit, putative	PF14_0104	309	16	7	7	1	1.10608	1.05143	1.13415	1.08428	0.91879	0.901109	0.889907	1.01702	0.927626	1	20	6.6825	n/d
X048538	PF3D7_1410700	Q8ILY8	Uncharacterized protein	PF14_0105	284	11	7	7	1	1.03304	0.888979	1.041	0.91223	0.908806	1.00664	0.861514	0.894775	0.871143	n/d	20	6.2898	n/d
X048538	PF3D7_1017900	Q8IJM0	26S proteasome regulatory subunit p55, putative	PF10_0174	147	8	5	5	1	1.39345	1.32389	0.949597	1.10619	1.10773	0.91717	0.775004	0.923856	0.771181	n/d	20	5.868	n/d
X048538	PF3D7_0220600	O96278	Plasmodium exported protein (Hyp9)	PFB0930W	98	3	3	3	1	0.991956	0.969549	0.745292	0.758891	0.668324	1.00433	0.704132	0.715284	0.759599	1	20	5.7564	n/d
X048538	PF3D7_0219600	O96271	Replication factor C subunit 1, putative	PFB0895C	102	4	2	2	1	1.0464	0.91852	1.14054	1.06043	1.08734	0.745554	1.14064	1.06658	1.25188	1	20	5.6612	n/d
X048538	PF3D7_0704600	C0H4K6	E3 ubiquitin-protein ligase	MAL7P1.19	105	7	2	2	1	1.19342	1.38331	1.577	1.51664	0.80673	1.38038	0.852249	1.12004	1.41824	n/d	20	5.4334	n/d
X048538	PF3D7_1361100	C0H5J6	Protein transport protein Sec24A	PF13_0324	362	23	8	13	1	1.1156	1.01695	1.1742	1.09231	0.990595	1.13535	0.970041	1.07275	0.96199	n/d	20	6.8048	n/d
X048538	PF3D7_1359600	C0H5J2	Uncharacterized protein	MAL13P1.295	430	21	6	6	1	1.06026	0.817279	0.851315	0.849153	0.895056	1.02065	0.973195	1.00877	0.947413	1	20	6.7836	n/d
X048538	PF3D7_0817700	C0H4V4	Rhoptry neck protein 5	MAL8P1.73	179	13	3	3	1	1.18155	0.945688	1.3292	1.00242	1.17017	2.00957	0.949317	0.885226	0.743803	1	20	5.671	n/d
X048538	PF3D7_0818200	C0H4V6	14-3-3 protein	MAL8P1.69	622	34	10	14	1	1.06274	0.828936	0.926265	0.94102	0.893869	0.932479	0.990824	0.948387	0.969693	1	20	7.6782	n/d
X048538	PF3D7_1037300	Q8IJ34	ADP/ATP transporter on adenylate translocase	PF10_0366	291	11	8	8	1	1.14865	0.856283	1.06351	0.788685	0.919016	1.38216	0.875042	0.875332	1.01165	1	20	7.1751	n/d
X048538	PF3D7_1037100	Q8IJ37	Pyruvate kinase 2	PF10_0363	154	7	4	4	1	1.0811	1.02766	0.897428	1.13103	0.829559	1.13979	0.903643	1.12451	1.09358	1	20	5.6725	n/d
X048538	PF3D7_1227600	Q8I5E2	Cyclin related protein, putative	PFL1335W	106	6	2	2	1	1.03358	0.868986	0.92272	0.876788	0.935767	1.0633	1.02479	1.13832	1.04287	1	20	5.6663	n/d
X048538	PF3D7_0719300	Q8IBQ9	Actin-related protein, putative	PF07_0077	908	39	20	20	1	0.998773	0.805927	0.844414	0.984029	1.03078	0.951288	1.02093	1.10797	1.13591	1	20	6.8503	n/d
X048538	PF3D7_0719600	Q8IBQ6	60S ribosomal protein L11a, putative	PF07_0079	161	10	2	2	1	1.09763	0.819935	0.881797	0.965616	0.959503	1.03696	0.895079	0.68585	0.865468	n/d	20	6.6081	n/d
X048538	PF3D7_1119000	Q8IIH7	Acyl-CoA-binding protein, putative	PF11_0197	99	6	3	3	1	1.05164	0.809396	0.748137	0.698351	0.773406	0.715984	0.679328	0.917577	0.804942	1	20	5.8985	n/d
X048538	PF3D7_0726500	Q8IBJ1	Ubiquitin carboxyl-terminal hydrolase, putative	MAL7P1.147	310	24	6	6	1	1.05697	0.895886	0.960317	0.993211	0.973809	0.968283	0.882873	1.12987	1.07733	1	20	5.6353	n/d
X048538	PF3D7_1107300	Q8IIS9	Polyadenylate-binding protein-interacting protein 1, putative	PF11_0086	179	13	3	3	1	0.98178	0.907474	1.24483	0.835972	0.836771	0.867721	0.82836	0.800924	0.656643	n/d	20	5.6749	n/d
X048538	PF3D7_0511700	Q8I3Y9	EKC/KEOPS complex subunit CGI121	PFE0580W	276	12	6	8	1	1.01714	0.64632	0.777528	0.766039	0.738667	0.998299	0.970304	1.12553	1.01809	0.83	20	7.0706	n/d
X048538	PF3D7_0402400	Q8I202	Uncharacterized protein	PFD0115C	142	8	3	3	1	0.801867	0.647298	0.808295	0.703315	0.688144	0.692848	0.86141	0.791512	0.691684	1	20	6.0445	n/d
X048538	PF3D7_1235600	Q8I566	Serine hydroxymethyltransferase	PFL1720W	509	20	12	12	1	1.18544	1.15797	1.02016	1.23125	1.02432	1.08797	0.941869	0.893446	0.853913	n/d	20	6.5469	n/d
X048538	PF3D7_1236100	Q8I562	Clustered-asparagine-rich protein	PFL1745C	161	7	6	6	1	1.00284	0.846037	0.932318	0.888767	0.823866	1.05037	0.815142	1.05662	1.05879	1	20	6.2726	n/d
X048538	PF3D7_1456800	Q8IKR1	V-type H(+)-translocating pyrophosphatase, putative	PF14_0541	211	9	4	4	1	0.876681	0.836289	0.957299	0.863585	0.788152	0.875157	0.931483	0.889808	0.696459	1	20	6.2935	n/d
X048538	PF3D7_1218600	Q8I5M2	Arginine--tRNA ligase, putative	PFL0900C	66	4	2	2	1	0.863414	0.920135	1.05128	1.0214	0.715584	1.21152	0.700218	0.744004	0.668832	1	20	5.8273	n/d
X048538	PF3D7_0622800	C6KT64	Leucine--tRNA ligase, putative	PFF1095W	182	12	4	4	1	0.970411	0.866665	0.830393	0.823786	0.661546	0.854766	0.762329	0.81157	0.793999	1	20	5.8284	n/d
X048538	PF3D7_0312300	O77345	26S proteasome regulatory subunit RPN12,putative	PFC0520W	53	3	3	3	1	1.00272	1.07271	1.2079	1.3865	1.03911	1.39174	0.74335	1.16621	1.26985	n/d	20	5.7969	n/d
X048538	PF3D7_0918900	Q8I2W4	Gamma-glutamylcysteine synthetase	PFI0925W	780	30	17	17	1	0.952719	0.734432	0.829274	0.928543	0.961959	0.987503	0.914104	1.08182	1.03131	1	20	6.7728	n/d
X048538	PF3D7_1427500	Q8ILI9	DNA mismatch repair protein MSH2, putative	PF14_0254	316	10	7	7	1	0.950976	0.90032	0.924991	1.09961	0.90662	1.13674	0.89584	1.09382	0.995532	n/d	20	6.0034	n/d
X048538	PF3D7_1428300	Q8ILI2	Proliferation-associated protein 2g4, putative	PF14_0261	349	17	6	6	1	1.22147	1.16667	1.19226	1.10078	0.857589	1.0437	0.828385	0.841266	0.923346	1	20	6.2163	n/d
X048538	PF3D7_1029600	Q8IJA9	Adenosine deaminase	PF10_0289	657	25	12	17	1	1.06274	1.01103	1.01235	1.0093	0.848932	1.37869	0.969321	0.838781	0.87797	1.06	20	7.2044	n/d
X048538	PF3D7_1133800	Q8II27	RNA (Uracil-5-)methyltransferase, putative	PF11_0348	243	10	6	6	1	1.03766	0.732679	0.921371	0.739163	0.779657	0.752337	0.754809	0.927265	0.88176	1	20	6.0629	n/d
X048538	PF3D7_1134100	Q8II23	Protein disulfide isomerase	PF11_0352	119	8	3	4	1	1.02064	1.07649	0.913573	1.02003	0.972388	1.13159	0.773051	0.860269	0.759922	n/d	20	5.9937	n/d
X048538	PF3D7_1134200	Q8II22	Uncharacterized protein	PF11_0353	253	14	7	7	1	1.10933	0.918991	0.964852	0.763662	0.911311	0.957895	1.01663	0.946349	1.12431	1.11	20	5.8265	n/d
X048538	PF3D7_1347500	Q8IDM3	DNA/RNA-binding protein Alba 4	MAL13P1.237	393	17	6	9	1	1.02495	0.912366	0.943442	0.823598	0.832956	0.97128	0.872878	0.731386	0.83086	1	20	7.0082	n/d
X048538	PF3D7_1347700	Q8IDM2	Ethanolamine-phosphate cytidylyltransferase	PF13_0253	114	4	3	3	1	1.08527	0.77284	0.770276	1.40478	0.929843	1.31668	0.763275	1.05227	0.893439	n/d	20	5.556	n/d
X048538	PF3D7_1462300	Q8IKL1	Uncharacterized protein	PF14_0593	227	11	6	6	1	1.04479	0.866735	1.07225	0.846186	0.771174	0.901608	0.847509	0.879861	0.978695	1	20	5.7402	n/d
X048538	PF3D7_0807600	C0H4S8	Uncharacterized protein	MAL8P1.127	49	2	2	2	1	1.39936	1.12124	1.02645	0.860134	1.17857	0.935942	0.831681	1.43151	1.0182	n/d	20	5.6216	n/d
X048538	PF3D7_0926400	C0H564	Monocarboxylate transporter, putative	PFI1295C	35	2	2	2	1	0.791185	0.846446	0.968282	0.735016	0.783789	0.6977	0.801624	0.834829	0.940032	1	20	6.3399	n/d
X048538	PF3D7_0909900	Q8I353	Helicase SKI2W, putative	PFI0480W	61	4	2	2	1	1.32439	0.865494	0.963928	0.948463	1.2605	1.53804	1.18291	0.899946	0.917489	1	20	5.499	n/d
X048538	PF3D7_0709700	Q8IBZ2	Lysophospholipase, putative	PF07_0040	170	8	4	4	1	1.15229	0.692028	0.896562	0.636686	0.684911	0.87334	0.764018	0.721813	0.928048	1	20	6.2095	n/d
X048538	PF3D7_1124300	Q8IIC0	Uncharacterized protein	PF11_0254	201	7	4	4	1	0.840418	0.895759	1.09336	0.971097	0.87003	1.98843	1.10191	1.08039	1.08184	n/d	20	5.7643	n/d
X048538	PF3D7_0303500	O97225	Spindle pole body protein, putative	PFC0165W	89	6	2	2	1	1.17133	0.765589	1.07693	1.38173	0.847009	0.864244	0.896681	0.862325	0.872822	1.68	20	5.4711	n/d
X048538	PF3D7_1436000	Q8ILA4	Glucose-6-phosphate isomerase	PF14_0341	369	16	9	9	1	1.19829	1.09391	1.03765	1.0649	0.8756	1.19081	0.917517	0.801173	0.860571	1	20	6.5429	n/d
X048538	PF3D7_0525100	Q8I3L4	Acyl-CoA synthetase	PFE1250W	353	18	11	11	1	1.01368	0.917406	0.957627	0.946356	0.879843	0.964084	0.899737	0.909817	0.935947	2.04	20	6.6285	n/d
X048538	PF3D7_1361000	Q8ID96	Protein arginine N-methyltransferase	PF13_0323	123	8	4	4	1	1.17677	0.975534	0.845442	1.22205	1.35841	0.954876	1.03063	1.15065	0.755829	n/d	20	5.8041	n/d
X048538	PF3D7_1015800	Q8IJN8	Ribonucleotide reductase small subunit, putative	PF10_0154	210	13	4	4	1	0.931107	0.822104	0.789393	0.882082	0.693856	0.902459	0.707658	0.680586	0.687359	1	20	6.3744	n/d
X048538	PF3D7_1015600	Q8IJN9	Heat shock protein 60	PF10_0153	360	16	8	8	1	1.15327	0.950184	0.932221	1.16206	0.998973	1.0513	0.827598	0.815051	0.806288	n/d	20	6.2149	n/d
X048538	PF3D7_1016400	Q8IJN3	Serine/Threonine protein kinase, FIKK family	PF10_0160	281	14	7	8	1	1.07762	1.01391	1.04548	1.01581	0.953698	1.22487	1.13586	1.11804	1.04708	n/d	20	6.7524	n/d
X048538	PF3D7_1330800	Q8IE18	RNA-binding protein, putative	PF13_0165	192	9	3	4	1	1.00607	0.796772	0.776805	0.958478	0.797763	0.84687	0.987182	0.979879	0.915623	1	20	6.2867	n/d
X048538	PF3D7_0610900	C6KSV4	Transcription elongation factor SPT5, putative	PFF0535C	87	7	2	2	1	1.23218	0.888296	0.635526	0.82815	0.66761	1.01737	0.669149	0.712313	0.869992	1	20	5.672	n/d
X048538	PF3D7_1203700	Q8I608	Nucleosome assembly protein	PFL0185C	269	16	5	7	1	1.04962	0.872004	0.987512	0.88344	0.853716	0.913206	0.906526	0.957599	0.860651	0.58	20	7.3427	n/d
X048538	PF3D7_1204300	Q8I603	Eukaryotic translation initiation factor 5A	PFL0210C	266	15	7	9	1	1.1833	1.07365	1.14842	1.09225	1.04963	1.18795	1.02087	0.737201	0.923412	n/d	20	7.3469	n/d
X048538	PF3D7_1342400	Q8IDR5	Casein kinase II subunit beta	PF13_0232	492	37	10	20	1	1.01295	0.844321	1.03195	0.994058	0.983956	1.03046	0.964286	1.21891	1.08833	n/d	20	8.2185	n/d
X048538	PF3D7_1342000	Q8IDR9	40S ribosomal protein S6	PF13_0228	280	16	4	4	1	1.15686	0.774495	0.971276	0.975165	0.969477	0.927748	0.78456	0.949325	1.01746	1	20	6.5028	n/d
X048538	PF3D7_0413700	Q8I1V0	Lysine decarboxylase-like protein, putative	PFD0670C	86	5	3	3	1	1.17053	1.25862	1.14216	1.1665	1.27982	1.49178	0.813332	1.22125	1.27218	n/d	20	5.9135	n/d
X048538	PF3D7_0413500	Q8I1V2	Phosphoglucomutase-2	PFD0660W	94	4	2	2	1	0.838285	0.911593	0.928214	0.695977	1.0428	0.925609	0.82206	0.795022	0.751355	1	20	6.0388	n/d
X048538	PF3D7_1115700	Q8I6U4	Cysteine proteinase falcipain 2a	PF11_0165, PF11_0161	163	7	5	5	1	1.08981	0.950258	1.12203	1.06914	0.866945	1.28711	0.993934	0.926688	0.920693	1	20	6.631	n/d
X048538	PF3D7_1115600	Q8IIK8	Peptidyl-prolyl cis-trans isomerase	PF11_0164	317	13	7	8	1	0.946719	0.998495	1.03353	1.03179	1.37041	1.26094	0.949237	0.823456	1.03757	n/d	20	6.5473	n/d
X048538	PF3D7_0708400	Q8IC05	Heat shock protein 90	PF07_0029	1294	59	25	30	1	0.975104	0.865506	0.912927	0.828228	0.721871	0.82836	0.687208	0.693904	0.727454	1	20	7.4975	n/d
X048538	PF3D7_0708300	Q8IC06	EKC/KEOPS complex subunit BUD32	MAL7P1.26	513	30	10	15	1	0.955438	0.541533	0.601046	0.738198	0.792908	0.883937	0.892618	1.0941	1.10136	0.68	20	8.0855	n/d
X048538	PF3D7_0508800	Q8I415	Single-stranded DNA-binding protein	PFE0435C	136	7	4	4	1	0.908524	0.923981	0.914195	1.04258	1.24252	1.10628	0.858933	1.11912	0.837792	n/d	20	6.0484	n/d
X048538	PF3D7_0931800	Q8I0U7	Proteasome subunit beta type-6, putative	PFI1545C	194	11	6	6	1	1.2608	0.925986	1.21014	1.00093	0.884037	1.17122	0.855876	0.900266	0.997517	1	20	5.9979	n/d
X048538	PF3D7_0930300	Q8I0U8	Merozoite surface protein 1	PFI1475W	1350	65	26	26	1	0.952939	0.876593	0.862868	0.777862	0.72182	0.820152	0.749786	0.757728	0.792514	1	20	6.8911	n/d
X048538	PF3D7_0516900	Q8I3T9	60S ribosomal protein L2	PFE0845C	316	15	5	5	1	0.983618	0.811041	0.828516	0.850124	0.950421	0.802943	0.651005	0.726452	0.663851	n/d	20	6.6656	n/d
X048538	PF3D7_0517700	Q8I3T1	Eukaryotic translation initiation factor 3 subunit B	PFE0885W	412	17	8	8	1	1.14323	0.985143	1.08618	0.923326	0.960865	0.956688	1.03497	0.997246	1.0717	1	20	6.3649	n/d
X048538	PF3D7_0517300	Q8I3T5	Serine/arginine-rich splicing factor 1	PFE0865C	351	19	8	9	1	1.02786	0.940242	0.98272	1.1086	1.01472	0.966983	1.02403	0.980952	1.04301	1	20	7.3157	n/d
X048538	PF3D7_0517400	Q8I3T4	FACT complex subunit SPT16, putative	PFE0870W	98	5	3	3	1	0.994672	0.980701	0.965585	0.867972	0.782998	0.875369	0.675186	0.793609	0.785173	1	20	5.9372	n/d
X048538	PF3D7_0317000	O77396	Proteasome subunit alpha type-3, putative	PFC0745C	233	11	5	5	1	1.01852	0.912106	0.927602	0.887513	0.783008	0.880608	0.812269	0.737858	0.739703	n/d	20	6.3679	n/d
X048538	PF3D7_0316500	O77390	Kinetochore protein NUF2, putative	PFC0720W	169	6	3	3	1	1.18266	0.66021	0.970713	0.969571	0.915868	1.21203	0.868062	1.01558	1.13071	1	20	6.0506	n/d
X048538	PF3D7_0903200	C0H516	Ras-related protein RAB7	PFI0155C	174	5	3	3	1	1.00545	0.882278	0.94329	0.874605	0.771484	0.86001	0.817732	0.877173	0.731792	1	20	6.3005	n/d
X048538	PF3D7_0108300	Q8I259	Uncharacterized protein	PFA0410W	95	8	2	2	1	1.246	0.955787	1.00865	1.40667	0.960825	0.787831	0.863662	1.17278	0.747007	n/d	20	5.4942	n/d
X048538	PF3D7_0813200	Q8IAW7	CS domain protein, putative	MAL8P1.96	60	3	2	2	1	0.912102	0.811353	0.941106	1.08657	0.640627	1.10282	1.00978	0.749612	0.801611	1	20	5.6756	n/d
X048538	PF3D7_0813000	Q8IAW5	Uncharacterized protein	PF08_0083	135	4	3	3	1	1.18687	0.867192	0.812768	0.955089	0.739895	0.864781	0.921388	1.13447	0.95228	0.61	20	6.0251	n/d
X048538	PF3D7_0315100	O97266	Eukaryotic translation initiation factor 4E	PFC0635C	70	5	2	2	1	1.19541	1.0298	1.24015	0.813942	0.917767	0.914648	0.767149	1.04246	0.896848	1	20	6.0112	n/d
X048538	PF3D7_1321700	Q8IE99	Splicing factor 1	MAL13P1.120	196	8	6	6	1	1.01633	0.67569	0.920864	1.01364	1.01361	1.08756	0.85507	1.13996	1.0342	1.54	20	6.2121	n/d
X048538	PF3D7_0420100	Q8I1N8	Serine/threonine protein kinase RIO2	PFD0975W	819	44	15	21	1	1.00032	0.676934	0.674847	1.00945	0.864694	1.04966	0.889664	1.00394	0.960009	1	20	7.297	n/d
X048538	PF3D7_1012400	Q8IJS1	Hypoxanthine phosphoribosyltransferase	PF10_0121	326	16	8	11	1	1.09057	0.917728	1.09461	0.941756	0.877861	1.03233	0.848791	0.733027	0.812479	n/d	20	7.2258	n/d
X048538	PF3D7_1011800	Q8IJS7	PRE-binding protein	PF10_0115	793	38	18	19	1	1.0206	0.842607	0.901621	0.970965	0.919898	0.923301	0.814755	0.9054	0.903257	1	20	6.6497	n/d
X048538	PF3D7_1333000	Q8IDZ8	20 kDa chaperonin	PF13_0180	133	6	2	2	1	0.947036	1.29469	1.15778	0.987001	0.970537	1.32231	0.818153	0.98034	1.00878	1	20	5.8754	n/d
X048538	PF3D7_1332900	Q8IDZ9	Isoleucine--tRNA ligase, putative	PF13_0179	338	18	8	8	1	1.10265	1.12331	1.09769	1.06295	0.903252	1.04808	0.714101	0.977993	0.73477	n/d	20	6.0347	n/d
X048538	PF3D7_1333200	Q8IDZ6	Ubiquitin-activating enzyme	PF13_0182	100	5	3	3	1	1.01854	1.13587	0.749025	0.881991	0.754683	1.32572	0.655238	0.707691	0.724	1	20	5.6753	n/d
X048538	PF3D7_1455500	Q8IKS3	AP-1 complex subunit gamma, putative	PF14_0529	149	7	3	3	1	0.971964	0.815755	1.03959	0.999539	0.893716	0.915721	0.702378	0.797966	0.916087	1	20	5.8763	n/d
X048538	PF3D7_1455400	Q8IKS4	Hemolysin III	PF14_0528	66	3	2	2	1	1.40885	0.915469	0.856021	0.744663	0.838564	0.826372	1.05254	0.971912	1.11282	1	20	6.0626	n/d
X048538	PF3D7_1401800	Q8IM71	Choline kinase	PF14_0020	79	4	2	2	1	1.19969	1.00405	0.836814	0.81666	0.758601	0.791326	0.922695	0.979284	0.794124	1	20	5.663	n/d
X048538	PF3D7_0619400	C6KT34	Cell division cycle protein 48 homologue,putative	PFF0940C	921	39	15	15	1	0.979616	0.863812	0.916875	0.854122	0.766459	0.801979	0.75654	0.710552	0.799692	1	20	6.7146	n/d
X048538	PF3D7_0500800	Q8I492	Mature parasite-infected erythrocyte surface antigen	PFE0040C	1248	56	27	27	1	1.05717	0.882464	1.06143	0.974883	0.831996	0.978389	0.738972	0.780717	0.882655	1	20	6.9777	n/d
X048538	PF3D7_1148000	Q8IHP1	Serine/threonine protein kinase, putative	PF11_0488	172	14	5	5	1	1.00095	0.697096	0.671051	0.948311	0.833677	0.955009	0.864967	1.02128	0.983431	0.64	20	5.6456	n/d
X048538	PF3D7_1105100	Q8IIV1	Histone H2B	PF11_0062	277	18	6	12	1	1.06014	1.00139	1.16548	1.11513	1.30384	1.0941	0.884426	0.930604	0.941277	n/d	20	7.566	n/d
X048538	PF3D7_1105000	Q8IIV2	Histone H4	PF11_0061	277	11	3	4	1	0.899457	0.874853	0.831808	0.990684	1.15836	0.855065	0.861702	0.917618	0.749446	1	20	6.9674	n/d
X048538	PF3D7_1421200	Q8ILN8	40S ribosomal protein S25	PF14_0205	246	6	5	6	1	1.26938	0.748525	0.889073	0.848158	0.816495	0.965301	0.888412	1.09578	0.783376	1	20	6.7879	n/d
X048538	PF3D7_1241900	Q8I510	Tetratricopeptide repeat protein, putative	PFL2015W	180	10	2	2	1	0.849721	0.757088	0.697198	0.762816	0.841501	0.910639	0.755701	1.08735	1.17085	0.68	20	6.1114	n/d
X048538	PF3D7_1135100	Q8II13	Protein phosphatase PPM8, putative	PF11_0362	165	12	4	4	1	1.18403	0.916034	1.13077	1.01981	0.919571	1.84194	0.820525	1.034	0.900202	1.46	20	5.9053	n/d
X048538	PF3D7_1359400	Q8IDB7	CUGBP Elav-like family member 1	PF13_0315	240	8	6	6	1	1.21003	0.945158	1.0389	0.933552	0.808942	1.00692	0.844615	0.856763	0.837853	0.53	20	6.2118	n/d
X048538	PF3D7_1358700	Q8IDB8	HVA22-like protein, putative	MAL13P1.288	91	6	2	2	1	0.844604	0.601243	0.797617	0.928937	0.658024	1.08146	0.900524	0.922752	0.790326	1	20	6.0093	n/d
X048538	PF3D7_1463200	Q8IKK4	Replication factor C subunit 3, putative	PF14_0601	116	6	2	2	1	1.04705	0.954303	1.10191	0.957201	0.775482	0.947138	0.787292	0.74419	1.3367	n/d	20	5.3763	n/d
X048538	PF3D7_1462800	Q8IKK7	Glyceraldehyde-3-phosphate dehydrogenase	PF14_0598	1036	59	21	35	1	1.05479	0.982647	1.01253	0.965507	0.808786	0.989302	0.768675	0.66426	0.692975	1	20	7.7741	n/d
X048538	PF3D7_0914700	Q8I305	Transporter, putative	PFI0720W	147	5	4	4	1	0.900112	0.833654	1.09017	0.817228	0.852975	1.10808	0.843148	0.903188	0.89027	1	20	6.1557	n/d
X048538	PF3D7_0827900	C0H4Y6	Protein disulfide-isomerase	MAL8P1.17	421	19	12	14	1	1.03695	0.911312	0.911349	0.908348	0.74844	0.884255	0.800809	0.715141	0.689394	n/d	20	7.023	n/d
X048538	PF3D7_1224000	Q8I5H7	GTP cyclohydrolase I	PFL1155W	76	6	2	2	1	1.17611	0.984224	0.906937	1.52309	1.24774	1.40757	0.787568	1.05595	1.22827	n/d	20	5.6227	n/d
X048538	PF3D7_1224300	Q8I5H4	Polyadenylate-binding protein	PFL1170W	628	31	13	13	1	1.04278	0.971513	1.0349	1.08835	0.994379	1.15475	0.927281	0.954119	1.07673	1	20	6.5996	n/d
X048538	PF3D7_0525800	Q8I3K7	Inner membrane complex protein 1g, putative	PFE1285W	111	7	2	2	1	0.813358	0.649913	0.855635	0.936748	0.863042	1.0747	0.84382	0.735746	1.03604	n/d	20	5.5746	n/d
X048538	PF3D7_1431500	Q8ILF0	Mitogen-activated protein kinase	PF14_0294	530	28	11	14	1	0.876157	0.616978	0.642005	0.788717	0.750932	1.73028	0.902716	0.96309	0.908853	1	20	7.0548	n/d
X048538	PF3D7_0627100	C6KTA7	Ankyrin-repeat protein, putative	PFF1315W	205	10	4	4	1	1.13943	0.748596	0.768229	0.816947	0.70663	0.945057	0.742022	1.03257	1.16721	0.55	20	5.8114	n/d
X048538	PF3D7_0626800	C6KTA4	Pyruvate kinase	PFF1300W	631	32	12	17	1	1.03244	0.871399	0.906885	0.913489	0.727684	0.946154	0.729922	0.681082	0.696281	n/d	20	7.1181	n/d
X048538	PF3D7_1438900	Q8IL80	Thioredoxin peroxidase 1	PF14_0368	310	18	7	9	1	0.936343	0.876125	0.847723	0.890053	0.819017	1.04932	0.865751	0.981258	0.966758	0.7	20	7.2666	n/d
X048538	PF3D7_1131100	Q8II53	Serpentine receptor, putative	PF11_0321	140	6	4	4	1	1.09694	0.97666	1.00599	0.80541	1.03815	0.972413	1.01228	0.969704	0.872462	1	20	5.7712	n/d
X048538	PF3D7_1027800	Q8IJC6	60S ribosomal protein L3	PF10_0272	175	7	4	4	1	1.17985	0.903513	0.811307	0.972138	0.984707	0.815578	0.665741	0.820772	0.819342	1	20	6.6978	n/d
X048538	PF3D7_1350100	Q8IDJ8	Lysine--tRNA ligase	PF13_0262	288	17	7	7	1	1.09643	0.985097	1.10808	1.57177	0.916529	0.902989	0.855549	0.866767	0.882181	1	20	6.1256	n/d
X048538	PF3D7_1350500	Q8IDJ4	Uncharacterized protein	PF13_0265	88	4	3	3	1	1.18143	0.915074	0.905791	1.16763	0.790411	1.08159	0.791509	1.022	0.960964	0.54	20	5.7955	n/d
X048538	PF3D7_1328300	Q8IE43	Uncharacterized protein	PF13_0154	237	8	2	2	1	1.03099	0.870086	0.893813	0.873052	0.943783	0.84103	0.791714	0.958656	0.997354	1	20	6.2608	n/d
X048538	PF3D7_0910100	C0H530	Ran-binding protein, putative	PFI0490C	366	22	7	7	1	1.15744	0.860128	1.14546	0.93117	0.905073	1.07941	0.905922	0.71551	0.947086	1	20	6.1104	n/d
X048538	PF3D7_0906100	Q8I388	Vacuolar protein sorting-associated protein 46,putative	PFI0300W	109	6	2	2	1	1.06391	0.789488	0.833774	0.800536	0.74362	0.938344	0.785401	1.06855	0.729957	1	20	n/d	n/d
X048538	PF3D7_1336800	Q8IDW4	Nuclear movement protein, putative	PF13_0204	85	8	2	2	1	1.1638	1.15796	1.22518	1.31844	1.09211	1.25276	0.983238	1.09646	1.10577	n/d	20	5.6848	n/d
X048538	PF3D7_1337100	Q8IDW1	Protein kinase 6	MAL13P1.185	825	81	18	52	1	1.01679	0.105797	0.140607	0.916564	0.892371	0.98291	0.98411	1.10809	1.0402	1	20	8.4854	n/d
X048538	PF3D7_0418200	Q8I1Q5	Eukaryotic translation initiation factor 3 subunit M	PFD0880W	270	11	8	8	1	1.00586	0.910173	0.943458	0.830432	0.816432	0.815606	0.880752	0.995185	0.880807	1	20	6.3384	n/d
X048538	PF3D7_1030500	Q8IJA0	26S proteasome regulatory subunit RPN9,putative	PF10_0298	259	12	5	5	1	0.988592	0.904797	1.09787	1.16618	0.731245	1.14405	0.810121	0.753264	0.9599	n/d	20	5.8254	n/d
X048538	PF3D7_0925900	Q8I2Q0	Uncharacterized protein	PFI1270W	319	17	9	11	1	1.01402	0.864761	0.966571	0.857752	0.841235	0.944885	0.889391	0.828279	0.95016	0.6	20	7.1121	n/d
X048538	PF3D7_0817500	Q7K6B1	Protein kinase c inhibitor-like protein,putative	PF08_0059	227	14	7	10	1	0.950456	0.763189	0.870751	0.821639	0.792609	1.00562	0.919317	0.986162	0.945606	1	20	7.5635	n/d
X048538	PF3D7_1121300	Q8IIF4	Protein kinase	PF11_0220	1033	48	20	22	1	0.931447	0.374381	0.430761	0.705378	0.715872	0.805208	0.901733	1.10358	1.0555	0.63	20	7.0758	n/d
X048538	PF3D7_0503800	Q8I463	60S ribosomal protein L31	PFE0185C	108	6	2	2	1	0.875892	1.01622	1.19913	0.826269	1.04878	0.916903	0.719396	0.730863	0.811699	1	20	6.3245	n/d
X048538	PF3D7_0503300	Q8I468	Serine/arginine-rich splicing factor 12	PFE0160C	120	6	2	2	1	1.2082	0.662269	0.734085	0.99129	1.29678	1.08323	0.817962	1.30046	1.31471	1.32	20	6.1015	n/d
X048538	PF3D7_0107500	Q8I266	Lipid/sterol:H+ symporter	PFA0375C	316	13	9	9	1	1.07606	1.03371	1.0234	0.982544	1.06235	1.19772	1.03132	1.06309	1.03588	1	20	6.0956	n/d
X048538	PF3D7_0807800	Q8IAR6	26S proteasome regulatory subunit RPN10,putative	PF08_0109	52	5	2	2	1	1.2446	0.877202	1.03943	0.817737	0.801769	0.918571	0.927278	0.924204	0.80436	0.54	20	6.2359	n/d
X048538	PF3D7_0807500	Q8IAR3	Proteasome endopeptidase complex	MAL8P1.128	233	7	3	4	1	1.1595	0.852565	0.924916	1.38394	1.0473	1.07592	0.690776	0.810573	0.773794	n/d	20	6.2518	n/d
X048538	PF3D7_0307200	O97250	60S ribosomal protein L7, putative	PFC0300C	116	7	4	4	1	1.01103	1.06833	1.23776	1.0033	1.13513	1.13375	0.976789	0.734025	0.728913	n/d	20	6.339	n/d
X048538	PF3D7_0308500	O97256	Activator of Hsp90 ATPase, putative	PFC0360W	129	4	3	3	1	1.10427	1.00626	0.925255	1.258	0.870687	1.36176	0.936816	0.846831	0.913894	1	20	6.5921	n/d
X048538	PF3D7_0212900	O96210	Leu/Phe-tRNA protein transferase, putative	PFB0585W	185	8	4	4	1	0.998929	0.822708	0.898783	1.04383	0.943496	1.0139	0.795719	0.751894	0.98799	n/d	20	5.8039	n/d
X048538	PF3D7_0213100	O96212	Heat shock 40 kDa protein, putative	PFB0595W	204	8	5	5	1	1.2079	0.791575	0.846304	1.0158	0.8419	1.02045	0.896023	0.891409	0.877125	1.27	20	6.3207	n/d
X048538	PF3D7_1324900	Q76NM3	L-lactate dehydrogenase	PF13_0141	346	25	8	10	1	1.13566	0.982574	0.956418	1.07558	0.890464	0.971555	0.791854	0.780826	0.877342	1	20	7.4694	n/d
X048538	PF3D7_1011400	Q8IJT1	Proteasome subunit beta type	PF10_0111	180	7	4	4	1	0.855182	1.09802	0.91763	1.06018	0.845112	0.723243	0.769863	0.651461	0.654039	1	20	6.0925	n/d
X048538	PF3D7_1010700	Q8IJT8	Conserved Plasmodium protein	PF10_0104	133	6	4	4	1	1.25983	0.903815	0.890779	0.791543	0.784688	1.89962	0.742095	0.988046	0.86373	n/d	20	6.1903	n/d
X048538	PF3D7_1010600	Q8IJT9	Eukaryotic translation initiation factor 2 subunit beta, putative	PF10_0103	184	9	3	3	1	1.37639	1.07226	1.16623	1.1134	0.921792	1.26038	0.838076	0.931016	0.831717	1	20	6.0743	n/d
X048538	PF3D7_1206700	Q8I5X8	Eukaryotic translation initiation factor 5, putative	PFL0335C	122	6	4	4	1	1.18561	0.873565	0.903412	1.05064	0.858688	1.06275	0.812358	0.850631	0.835576	n/d	20	5.9809	n/d
X048538	PF3D7_1206800	Q8I5X7	Uncharacterized protein	PFL0340W	217	12	3	3	1	1.04004	0.997897	1.00166	0.785319	0.783855	1.05637	0.902456	0.912864	1.09287	0.76	20	6.0908	n/d
X048538	PF3D7_0933600	Q8I2I2	Mitochondrial-processing peptidase subunit beta,putative	PFI1625C	112	5	5	5	1	1.11351	1.09533	1.02219	1.21787	0.856053	1.05492	0.752405	1.37696	0.961656	n/d	20	5.5945	n/d
X048538	PF3D7_0932800	Q8I2I8	Uncharacterized protein	PFI1590C	303	13	7	7	1	0.943481	0.816893	0.914681	0.795226	0.864506	0.781337	0.767245	0.823914	0.913589	1	20	6.3365	n/d
X048538	PF3D7_1229500	Q8I5C4	T-complex protein 1 subunit gamma	PFL1425W	680	23	12	12	1	1.08773	0.960638	0.972069	1.0028	0.870531	0.997124	0.834544	0.868229	0.718669	0.59	20	6.3233	n/d
X048538	PF3D7_1229400	Q8I5C5	Macrophage migration inhibitory factor	PFL1420W	221	11	5	7	1	1.0477	0.773439	1.00068	1.0287	0.892473	1.1303	0.88775	1.12212	1.02895	1	20	7.494	n/d
X048538	PF3D7_0423700	Q8IFM9	Early transcribed membrane protein 4	PFD1120C	59	3	2	2	1	1.06687	0.898752	1.05046	0.863325	0.81002	0.871188	0.906007	1.09085	1.04528	0.64	20	6.3477	n/d
X048538	PF3D7_1361800	C0H5J9	Uncharacterized protein	MAL13P1.308	330	15	8	8	1	1.21339	1.1243	0.984396	0.960987	0.874354	0.977614	0.749396	0.864813	0.858436	1	20	6.3694	n/d
X048538	PF3D7_0606700	C6KSR5	Coatomer alpha subunit, putative	PFF0330W	371	17	8	8	1	1.18509	0.887518	0.881124	0.864381	0.834641	1.18536	0.831133	0.90115	0.94186	1	20	5.9695	n/d
X048538	PF3D7_1110500	Q8IIQ6	Vacuolar protein sorting-associated protein 35	PF11_0112	71	4	2	2	1	0.948198	0.787568	1.06727	0.858179	0.710877	0.915568	0.939576	0.823678	0.948554	1	20	5.7415	n/d
X048538	PF3D7_1474600	Q8IK92	Uncharacterized protein	PF14_0714	126	3	2	2	1	1.0017	0.868126	1.04663	0.679893	0.834513	0.842447	0.80231	0.769185	0.903797	1	20	6.378	n/d
X048538	PF3D7_1474700	Q8IK91	Protein kinase, putative	PF14_0715	287	16	6	7	1	0.977448	0.790546	0.885505	0.930371	0.801658	0.958024	0.864774	1.12567	0.925214	0.87	20	6.3762	n/d
X048538	PF3D7_1416900	Q8ILS7	Prefoldin subunit 2, putative	PF14_0167	38	3	2	2	1	0.987845	0.779636	0.549932	0.982901	0.742455	1.1948	0.736557	0.878923	1.0558	1	20	5.3172	n/d
X048538	PF3D7_1237700	Q8I546	Conserved Plasmodium membrane protein	PFL1825W	94	2	2	2	1	0.734139	1.01218	0.691245	0.821772	0.755898	0.892459	0.879432	0.847083	0.776236	1	20	5.8994	n/d
X048538	PF3D7_0802400	Q8IAM4	Uncharacterized protein	MAL8P1.152	226	9	5	5	1	0.958719	0.675127	0.838388	0.616422	0.686207	0.836123	1.01683	1.12384	1.14786	0.87	20	6.1454	n/d
X048538	PF3D7_0802000	Q8IAM0	Glutamate dehydrogenase, putative	PF08_0132	696	32	18	18	1	0.994405	0.78901	0.961458	0.894788	0.788119	0.886703	0.82879	0.974903	0.892573	1	20	6.43	n/d
X048538	PF3D7_0802200	Q8IAM2	1-cys peroxiredoxin	PF08_0131	334	14	9	9	1	1.18475	1.0775	1.04293	1.1297	1.03104	1.32561	0.949679	0.849945	0.944492	n/d	20	7.0194	n/d
X048538	PF3D7_1033400	Q8IJ74	Haloacid dehalogenase-like hydrolase	PF10_0325	166	10	3	3	1	1.30545	1.08801	1.10715	1.21254	1.16211	1.01528	1.03991	0.933697	1.03438	n/d	20	6.4957	n/d
X048538	PF3D7_1451800	Q8IKV8	Sortilin	PF14_0493	209	9	4	4	1	0.845417	0.599224	0.71469	0.683829	0.704472	0.656683	0.730191	0.845729	0.738398	1	20	6.0319	n/d
X048538	PF3D7_1452000	Q8IKV6	Rhoptry neck protein 2	PF14_0495	145	11	2	2	1	0.837837	0.667419	1.31956	1.09005	1.28934	2.84991	1.0971	1.27174	1.64267	1	20	5.7971	n/d
X048538	PF3D7_0103900	Q8I2A1	Parasite-infected erythrocyte surface protein	PFA0195W	45	4	2	2	1	0.820622	0.85586	0.652018	1.04649	1.11508	1.1299	0.705834	0.708101	0.989792	n/d	20	5.3213	n/d
X048538	PF3D7_1407100	Q8IM23	Fibrillarin, putative	PF14_0068	227	10	6	6	1	1.37295	0.971876	0.924466	1.08532	1.04184	1.03175	0.825026	0.882627	1.0197	n/d	20	6.3436	n/d
X048538	PF3D7_1406700	Q8IM27	Vacuolar protein sorting-associated protein 29	PF14_0064	64	3	2	2	1	1.12443	1.24281	1.0931	1.5762	1.17829	1.64305	1.05543	1.12307	1.46604	n/d	20	5.3463	n/d
X048538	PF3D7_1406800	Q8IM26	Glideosome associated protein with multiple membrane spans 3	PF14_0065	55	2	2	2	1	0.776864	0.757575	0.754085	0.904307	0.775315	0.727474	0.798779	1.00455	0.81581	1	20	5.8491	n/d
X048538	PF3D7_1030600	Q8IJ99	Probable tRNA N6-adenosine threonylcarbamoyltransferase	PF10_0299	772	56	15	35	1	0.958083	0.633493	0.687749	0.830195	0.846105	1.05005	0.935557	1.04389	1.05616	0.99	20	8.04	n/d
X048538	PF3D7_0915400	Q8I2Z8	Probable ATP-dependent 6-phosphofructokinase	PFI0755C	1139	53	26	30	1	1.02837	1.01367	1.1441	1.02791	1.04499	1.19601	1.0507	1.0601	1.07578	n/d	20	7.4209	n/d
X048538	PF3D7_1220900	Q8I5K4	Chromodomain protein	PFL1005C	130	10	4	5	1	1.10442	0.905105	0.784914	0.985696	0.959046	0.980625	0.944503	0.924605	0.9165	1	20	6.1997	n/d
X048538	PF3D7_0532300	Q8I3F1	Uncharacterized protein	PFE1600W	269	13	7	7	1	1.1541	0.851413	1.11645	1.15306	1.00348	1.19856	0.793434	1.08162	1.11123	n/d	20	6.0856	n/d
X048538	PF3D7_0532400	Q8I3F0	Lysine-rich membrane-associated PHISTb protein	PFE1605W	80	5	2	2	1	1.25405	0.820353	0.872539	0.795298	0.81569	0.958516	0.656668	0.945059	0.956051	1	20	6.0747	n/d
X048538	PF3D7_1122800	Q8IID5	Calcium-dependent protein kinase 6	PF11_0239	649	32	14	15	1	0.976554	0.511758	0.647039	1.08643	0.961763	1.05348	0.99799	1.1513	1.06268	n/d	20	6.7183	n/d
X048538	PF3D7_1426100	Q8ILK2	Nascent polypeptide-associated complex subunit beta	PF14_0241	197	10	3	3	1	1.06354	1.02136	1.17511	1.11254	1.07215	1.02638	1.0628	1.14979	1.08563	n/d	20	6.9094	n/d
X048538	PF3D7_1426200	Q8ILK1	Arginine-N-methyltransferase, putative	PF14_0242	91	5	2	2	1	0.939495	0.860054	0.89967	1.00468	0.914218	0.892103	0.701275	0.705356	0.719473	1	20	6.1555	n/d
X048538	PF3D7_0627700	C6KTB3	Transportin	PFF1345W	146	10	4	4	1	1.06406	0.99024	1.24062	1.30285	0.94756	1.18546	0.728611	1.08905	1.18988	n/d	20	5.7853	n/d
X048538	PF3D7_0627500	C6KTB1	Protein DJ-1	PFF1335C	218	11	3	4	1	0.950995	0.958195	0.879421	0.935782	0.853695	0.928235	0.915008	0.828136	0.761327	1	20	6.7126	n/d
X048538	PF3D7_1367700	Q8ID31	Alanine--tRNA ligase	PF13_0354	213	15	4	4	1	1.04197	1.07194	0.892169	1.07915	0.964618	0.862221	0.832454	0.756142	0.787283	n/d	20	5.8488	n/d
X048538	PF3D7_0819600	Q8IB31	Uncharacterized protein	MAL8P1.62	111	4	3	3	1	1.24393	1.12092	1.16766	1.0272	1.11901	1.44488	0.958374	1.03945	1.32293	1	20	5.8891	n/d
X048538	PF3D7_1136300	Q8II01	Tudor staphylococcal nuclease	PF11_0374	487	24	9	9	1	1.10036	0.957259	0.943258	0.865719	0.844591	0.964871	0.73121	0.933555	0.711236	1	20	5.9625	n/d
X048538	PF3D7_1136400	Q8II00	Signal recognition particle subunit SRP72,putative	PF11_0375	76	4	2	2	1	0.894176	0.886748	0.928343	0.84171	0.702705	0.73722	0.734113	0.828515	0.905765	1	20	5.6287	n/d
X048538	PF3D7_0320800	O97285	ATP-dependent RNA helicase DDX6	PFC0915W	57	4	2	2	1	1.28285	1.08036	1.06776	0.979793	0.756269	1.17874	0.982547	1.25818	1.2545	1	20	5.6817	n/d
X048538	PF3D7_0320500	O97284	Nicotinamidase, putative	PFC0910W	194	9	5	6	1	1.04496	1.00875	0.886291	1.02582	0.82237	0.992241	0.870046	0.951167	0.955815	1.51	20	6.1641	n/d
X048538	PF3D7_1027300	Q8IJD0	Merozoite capping protein 1	PF10_0268	428	15	8	9	1	1.12909	0.943888	0.94218	0.811512	0.863757	0.996479	0.833669	0.97328	0.947977	1	20	6.8593	n/d
X048538	PF3D7_1324100	Q8IE76	Uncharacterized protein	MAL13P1.131	318	17	7	9	1	0.929178	0.77643	0.869465	0.947479	0.925777	1.01389	1.01211	1.27296	1.18627	n/d	20	6.8757	n/d
X048538	PF3D7_0612100	C6KSW5	Eukaryotic translation initiation factor 3 subunit L	PFF0590C	198	11	5	5	1	0.96104	0.740663	1.11719	0.763321	0.954056	1.04637	0.773767	0.80535	0.949006	1	20	6.2768	n/d
X048538	PF3D7_0907700	Q8I374	Subunit of proteaseome activator complex,putative	PFI0370C	473	21	8	8	1	0.939723	0.609924	0.725722	0.962742	0.929376	0.900108	0.972146	1.05442	0.983676	1	20	7.1123	n/d
X048538	PF3D7_1340600	Q8IDT0	RNA lariat debranching enzyme, putative	PF13_0222	71	5	2	2	1	1.07555	1.4439	1.33068	0.963719	0.728364	1.26483	0.999029	0.973604	1.01933	1	20	5.6541	n/d
X048538	PF3D7_0512600	Q7K6A8	Ras-related protein Rab-1B	PFE0625W	226	8	4	5	1	1.16013	1.00631	0.860975	1.15834	0.997387	1.0901	0.875981	0.83143	0.975212	n/d	20	6.4624	n/d
X048538	PF3D7_0922200	Q7K6A4	S-adenosylmethionine synthase	PFI1090W	816	38	17	26	1	1.09405	1.02914	1.01499	0.993756	0.920464	1.02461	0.93401	0.942017	0.930797	1	20	7.6014	n/d
X048538	PF3D7_0924700	Q8I2R0	Splicing factor 3A subunit 3, putative	PFI1215W	79	2	2	2	1	1.1105	0.940757	1.04902	1.1969	0.978707	1.43933	0.682649	1.10573	1.01832	n/d	20	5.5213	n/d
X048538	PF3D7_1212700	Q8I5S6	Eukaryotic translation initiation factor 3 subunit A	PFL0625C	627	30	10	10	1	1.03527	0.922808	1.05346	0.921758	0.876374	0.962536	0.860238	0.91557	0.955113	1	20	6.2991	n/d
X048538	PF3D7_1212900	Q8I5S4	Bromodomain protein 2, putative	PFL0635C	76	8	2	2	1	1.25426	1.02914	1.09935	1.37906	1.3029	1.18827	1.13301	1.50679	1.15259	n/d	20	5.6562	n/d
X048538	PF3D7_0715300	A0A143ZZT8	Calcium/calmodulin-dependent protein kinase,putative	MAL7P1.73	720	37	14	16	1	0.948886	0.454546	0.453473	0.953714	0.968795	0.999772	1.0244	1.11289	1.02453	n/d	20	7.8675	n/d
X048538	PF3D7_0804800	Q8I6S4	Peptidyl-prolyl cis-trans isomerase	PF08_0121	73	3	2	2	1	1.1836	0.980229	1.07509	1.17929	1.0563	1.06028	0.876649	1.08705	1.07964	n/d	20	5.8912	n/d
X048538	PF3D7_0213700	O96217	Conserved Plasmodium protein	PFB0620W	60	3	2	2	1	1.25238	0.946478	1.66548	0.795881	0.835273	1.30573	1.726	1.55901	1.47361	1	20	5.9009	n/d
X048538	PF3D7_1412300	Q8ILX1	Nuclear transport factor 2, putative	PF14_0122	111	4	3	4	1	1.1439	0.884004	0.88545	1.19921	0.852216	1.20418	1.08658	0.851539	0.751373	n/d	20	6.5248	n/d
X048538	PF3D7_1441300	Q8IL57	Serine/threonine protein kinase, putative	PF14_0392	947	66	22	32	1	0.925052	0.315943	0.335937	0.913744	0.887571	0.979843	0.971546	1.07653	0.993599	n/d	20	8.0032	n/d
X048538	PF3D7_1441700	Q8IL53	Metalloprotease, putative	PF14_0396	137	7	4	4	1	1.05337	0.662976	0.968386	0.676473	0.764765	0.815644	1.15233	0.642381	0.696823	1	20	5.877	n/d
X048538	PF3D7_0706000	C0H4L1	Importin-7, putative	MAL7P1.202	583	26	15	15	1	1.22819	0.878494	1.12476	1.23482	0.843649	2.00482	0.934812	0.845552	1.02147	0.67	20	6.4564	n/d
X048538	PF3D7_0415300	Q8I1T4	Cdc2-related protein kinase 3	PFD0740W	466	19	9	9	1	1.01705	0.714131	0.908326	0.686095	0.61882	0.913781	0.812618	1.00049	0.922181	1	20	6.6463	n/d
X048538	PF3D7_0932300	Q8I2J3	M18 aspartyl aminopeptidase	PFI1570C	77	6	2	2	1	0.907194	0.740622	0.825866	0.815751	0.916756	0.862525	0.676064	0.783401	0.888457	1	20	5.7852	n/d
X048538	PF3D7_1226300	Q8I5F4	Haloacid dehalogenase-like hydrolase, putative	PFL1270W	367	15	9	10	1	1.02932	1.05211	1.10913	1.14142	0.956588	1.0763	0.901038	0.925741	0.875757	n/d	20	6.4584	n/d
X048538	PF3D7_0720400	Q8IBP8	Ferrodoxin reductase-like protein	PF07_0085	111	6	4	4	1	1.2744	0.913022	1.13066	1.39756	0.786816	1.68595	0.677413	0.825128	0.83823	1	20	5.2807	n/d
X048538	PF3D7_0721100	Q8IBP0	Uncharacterized protein	PF07_0087	221	13	5	5	1	1.16255	0.879823	0.85727	0.924601	0.933667	1.11527	0.901763	0.793372	0.903858	1	20	6.1813	n/d
X048538	PF3D7_1118500	Q8III3	Nucleolar protein 56, putative	PF11_0191	192	8	5	5	1	1.08392	0.835689	1.00222	1.03622	0.929057	1.32499	0.795919	0.843521	0.909616	1	20	5.8798	n/d
X048538	PF3D7_1118300	Q8III5	Insulinase, putative	PF11_0189	633	24	10	10	1	0.965931	0.856814	0.911231	0.845779	0.723557	0.817847	0.77379	0.85625	0.907474	1	20	6.1854	n/d
X048538	PF3D7_0507100	Q8I431	60S ribosomal protein L4	PFE0350C	328	14	8	9	1	1.03902	0.85881	0.981868	0.770777	0.828949	0.929958	0.746318	0.831953	0.854063	1	20	6.7675	n/d
X048538	PF3D7_0722400	Q8IBM9	Obg-like ATPase 1	MAL7P1.122	339	14	7	7	1	1.03381	0.949851	0.833095	1.02572	1.00822	0.948128	0.80055	0.69676	0.94711	n/d	20	6.334	n/d
X048538	PF3D7_0511200	Q8I0W9	Stearoyl-CoA desaturase	PFE0555W	112	6	2	2	1	1.16439	1.14521	0.979545	0.698236	0.833487	0.854545	1.02688	0.83528	0.836676	1	20	5.9607	n/d
X048538	PF3D7_1420700	Q8ILP3	Surface protein P113	PF14_0201	341	15	9	9	1	0.958749	0.821423	0.904172	0.93206	0.708148	0.854428	0.759656	0.763242	0.741103	1	20	6.0055	n/d
X048538	PF3D7_1420400	Q8ILP6	Glycine--tRNA ligase	PF14_0198	488	25	10	10	1	1.31732	0.926009	1.14542	0.959498	0.916815	1.06418	0.826222	0.880303	0.881457	1	20	6.0718	n/d
X048538	PF3D7_0810500	Q8IAU0	Protein phosphatase PPM7, putative	MAL8P1.108	50	3	2	2	1	1.34513	1.04926	0.851574	0.990857	0.661019	1.21879	0.783324	0.997807	0.863421	n/d	20	5.6008	n/d
X048538	PF3D7_0810600	Q8IAU1	ATP-dependent RNA helicase DBP1, putative	PF08_0096	220	8	5	5	1	1.07253	0.87513	1.07425	0.98393	0.883435	0.974194	0.912623	0.857003	0.886926	1	20	5.8135	n/d
X048538	PF3D7_0810800	Q8IAU3	Hydroxymethyldihydropterin pyrophosphokinase-dihydropteroate synthase	PF08_0095	186	10	4	4	1	0.877593	0.916215	1.09438	1.02366	0.882431	1.14303	0.874721	0.976452	0.940532	0.52	20	5.7045	n/d
X048538	PF3D7_1234800	Q8I574	Splicing factor 3B subunit 3, putative	PFL1680W	349	19	9	9	1	1.05883	0.790205	1.0348	0.905591	0.921683	1.02933	0.991793	0.885777	1.0265	1	20	5.8056	n/d
X048538	PF3D7_0205900	O96153	26S proteasome regulatory subunit RPN1,putative	PFB0260W	286	14	4	4	1	0.924834	0.894815	0.857401	0.923046	0.805978	0.926855	0.800468	0.970254	0.89092	1	20	5.9625	n/d
X048538	PF3D7_1014400	Q8IJQ1	Cdk7, putative	PF10_0141	160	9	6	6	1	1.05051	0.895018	0.885683	1.11422	0.979056	1.1356	1.10557	1.23132	0.995706	n/d	20	6.1376	n/d
X048538	PF3D7_1356800	Q8IDD4	Serine/threonine protein kinase, putative	MAL13P1.278	206	13	4	4	1	1.1778	0.900442	0.860849	1.1287	1.21832	1.41947	0.837548	1.19935	1.03006	n/d	20	5.8645	n/d
X048538	PF3D7_1356300	Q8IDD9	Ubiquitin-conjugating enzyme, putative	PF13_0301	89	5	2	2	1	1.30937	1.26741	1.46331	1.54444	1.14236	1.79075	1.14175	1.0378	1.18412	n/d	20	5.8223	n/d
X048538	PF3D7_1211400	Q7KQK3	Heat shock protein DNAJ homologue Pfj4	PFL0565W	101	5	2	2	1	0.831794	0.807126	0.840283	0.808674	0.660623	1.19125	0.739038	1.1261	0.94817	0.67	20	6.3201	n/d
X048538	PF3D7_1351400	Q8IDI5	60S ribosomal protein L17, putative	PF13_0268	176	8	4	4	1	0.931146	0.803484	1.08473	0.835886	1.02176	1.00464	0.752353	0.855562	0.865215	1	20	6.4014	n/d
X048538	PF3D7_0617900	C6KT19	Histone H3	PFF0510W	63	2	2	2	1	0.868625	0.998755	1.06419	1.0849	1.23147	1.15359	0.993825	1.01883	0.839101	n/d	20	7.0502	n/d
X048538	PF3D7_0617800	C6KT18	Histone H2A	PFF0860C	164	7	2	2	1	0.720544	0.694521	0.711938	0.693563	0.854891	0.817799	0.823995	0.770803	0.661879	1	20	7.2893	n/d
X048538	PF3D7_1145400	Q8IHR4	Dynamin-like protein	PF11_0465	237	14	7	7	1	0.955936	0.935218	1.01674	0.927405	0.85538	0.993448	0.742694	0.881893	0.955108	1	20	5.9101	n/d
X048538	PF3D7_1145200	Q8IHR5	Ser/Thr protein kinase, putative	PF11_0464	341	18	7	8	1	0.997123	0.545869	0.627346	1.12565	0.996943	1.1111	0.942887	1.14205	0.962897	n/d	20	6.6841	n/d
X048538	PF3D7_1144900	Q8IHR8	PfRab6, GTPase	PF11_0461	138	6	4	4	1	1.11904	1.10687	1.1047	1.16643	0.963492	1.37034	0.86765	0.814324	1.21067	1	20	6.0751	n/d
X048538	PF3D7_0309500	O77330	Asparagine synthetase [glutamine-hydrolyzing],putative	PFC0395W	220	9	5	5	1	1.14968	0.760233	1.16857	1.06745	0.856709	0.971707	0.808431	0.964594	0.911313	n/d	20	5.9726	n/d
X048538	PF3D7_1428900	Q8ILH5	Uncharacterized protein	PF14_0268	63	3	2	2	1	1.08162	0.773632	1.02239	1.16054	1.13864	1.09184	0.921345	1.3002	1.1137	1	20	5.7803	n/d
X048538	PF3D7_0209800	Q9TY94	ATP-dependent RNA helicase UAP56	PFB0445C	426	15	9	9	1	0.960225	0.884951	1.01091	0.929546	0.828628	0.958223	0.752706	0.754516	0.809867	n/d	20	6.526	n/d
X048538	PF3D7_0204100	Q9TY98	Conserved Plasmodium protein	PFB0190C	197	15	3	3	1	1.10482	0.88618	0.976705	0.71343	0.687715	1.24144	0.888899	0.705235	1.01256	n/d	20	5.4379	n/d
X048538	PF3D7_0202000	Q9TY99	Knob-associated histidine-rich protein	PFB0100C	833	42	19	23	1	1.32519	0.922327	0.998085	1.01245	0.867672	0.815285	0.95177	1.17894	1.03142	n/d	20	7.9424	n/d
X048538	PF3D7_0821000	Q8IB44	Uncharacterized protein	MAL8P1.53	342	15	6	6	1	1.07643	0.809912	1.06561	0.800825	0.882995	0.865422	0.838946	0.862014	0.980022	1	20	6.4906	n/d
X048538	PF3D7_1121600	Q8IIF0	Circumsporozoite-related antigen	PF11_0224	88	3	2	2	1	0.933012	0.789823	1.13232	0.680597	0.803899	1.02626	0.873643	1.16036	1.21306	1.13	20	6.8913	n/d
X048538	PF3D7_1132800	Q8II36	Aquaglyceroporin	PF11_0338	67	7	2	4	1	1.10893	1.2365	1.27728	1.06505	1.12559	1.30785	1.05295	1.14261	1.23367	n/d	20	6.7182	n/d
X048538	PF3D7_1460700	Q8IKM5	60S ribosomal protein L27	PF14_0579	268	11	7	8	1	1.00565	0.83335	1.01915	1.03142	1.08359	1.14538	0.889041	0.82627	0.822018	n/d	20	6.7815	n/d
X048538	PF3D7_0922600	C0H551	Glutamine synthetase, putative	PFI1110W	80	5	3	3	1	1.30009	0.707484	1.1342	1.22135	0.847017	0.949652	0.690357	0.76153	0.982242	n/d	20	5.4493	n/d
X048538	PF3D7_1213900	A0A144A0U7	Uncharacterized protein	n/d	274	12	7	7	1	1.05144	0.688273	0.727389	0.805974	0.845617	0.89459	0.946735	0.973989	1.01851	0.56	20	5.9038	n/d
X048538	PF3D7_0913200	Q8I320	Elongation factor 1-beta	PFI0645W	198	8	5	5	1	1.02378	0.921052	1.0318	0.874797	0.869559	1.11836	0.852395	0.784064	0.847617	1	20	6.7416	n/d
X048538	PF3D7_0919000	Q8I2W3	Nucleosome assembly protein	PFI0930C	416	27	9	18	1	0.993798	0.39458	0.368172	0.966942	1.01525	0.957539	0.950586	1.1817	1.05116	n/d	20	7.7397	n/d
X048538	PF3D7_0919100	Q8I2W2	DnaJ protein, putative	PFI0935W	154	7	3	3	1	1.04181	0.782014	0.934699	0.721632	0.836911	0.849594	0.787758	0.838872	0.915931	1	20	5.887	n/d
X048538	PF3D7_0310700	O77358	Trafficking protein particle complex subunit 4,putative	PFC0445W	48	3	2	2	1	0.969238	0.814776	0.771255	0.891575	0.804399	1.31475	0.705237	0.89299	0.912301	n/d	20	5.45	n/d
X048538	PF3D7_0626000	C6KT96	Uncharacterized protein	PFF1260C	334	21	6	6	1	1.02799	0.605818	0.757001	1.0448	0.849244	1.03243	0.97284	0.996399	0.931014	n/d	20	5.8139	n/d
X048538	PF3D7_1248900	Q8I4U5	26S protease regulatory subunit 8, putative	PFL2345C	177	8	3	3	1	1.24798	0.72995	0.892508	0.966607	1.06476	1.04047	1.02703	1.20261	1.06431	n/d	20	5.8699	n/d
X048538	PF3D7_1362200	Q8ID85	RuvB-like helicase	PF13_0330	379	18	7	8	1	1.05564	0.929213	0.939995	1.01638	1.04478	2.35923	0.949759	1.03942	1.13032	1.45	20	6.2318	n/d
X048538	PF3D7_0422400	Q8IFP2	40S ribosomal protein S19	PFD1055W	342	17	8	8	1	0.997453	0.681716	0.785919	0.785833	0.806115	0.859792	0.714919	0.893852	0.852146	1	20	6.8026	n/d
X048538	PF3D7_0814200	Q8IAX8	DNA/RNA-binding protein Alba 1	PF08_0074	346	15	9	11	1	1.12429	0.804509	0.946795	0.878782	0.869134	0.972894	0.717763	0.818413	0.764196	1	20	6.8891	n/d
X048538	PF3D7_0814000	Q8IAX6	60S ribosomal protein L13	PF08_0075	358	15	9	11	1	1.08146	0.801271	0.996324	0.821966	0.960459	0.79815	0.657278	0.709725	0.654934	1	20	6.6572	n/d
X048538	PF3D7_0813900	Q8IAX5	40S ribosomal protein S16, putative	PF08_0076	219	10	4	5	1	1.0422	0.756177	0.870039	0.826247	0.869892	0.885497	0.746768	0.761872	0.741158	n/d	20	6.9328	n/d
X048538	PF3D7_1201000	Q8I635	Uncharacterized protein	PFL0050C	252	17	5	5	1	0.996366	0.986429	0.996979	0.979697	0.869812	1.05167	0.904863	0.91421	0.786081	n/d	20	5.8265	n/d
X048538	PF3D7_0106000	B9ZSI3	Uncharacterized protein	PFA0295C	67	4	2	2	1	1.36889	0.698496	0.988035	1.38749	0.991867	1.35735	1.1862	1.55576	0.811371	n/d	20	5.5238	n/d
X048538	PF3D7_1345700	Q8I6T2	Isocitrate dehydrogenase [NADP]	PF13_0242	321	18	8	10	1	0.924767	0.804848	0.99283	0.920324	0.918991	0.952208	0.759485	0.908669	0.94835	2.46	20	6.2337	n/d
X048538	PF3D7_1033700	Q8IJ72	Bromodomain protein 1	PF10_0328	69	3	3	3	1	1.02081	0.931664	0.623702	1.09759	0.882477	1.29495	1.0985	0.988442	1.11922	n/d	20	5.6955	n/d
X048538	PF3D7_1369400	C0H5L6	Uncharacterized protein	MAL13P1.351	145	12	3	3	1	1.03632	0.881595	0.877111	0.743925	0.903239	1.052	0.778672	0.757564	1.09115	1	20	5.6409	n/d
X048538	PF3D7_0721400	Q8IBN7	Uncharacterized protein	MAL7P1.114	91	5	2	2	1	1.31093	0.928319	1.04416	1.34108	0.508771	1.99903	0.787481	0.63603	0.622352	0.9	20	5.823	n/d
X048538	PF3D7_0721600	Q8IBN5	40S ribosomal protein S5, putative	PF07_0088	186	10	3	5	1	1.15983	0.755173	0.926199	0.897355	0.906036	0.958556	0.788772	0.969557	0.841389	1	20	6.5514	n/d
X048538	PF3D7_0722200	Q8IBN1	Rhoptry-associated leucine zipper-like protein 1	MAL7P1.119	84	5	2	2	1	1.30018	0.815595	1.17497	1.12502	1.36251	0.820853	1.03775	0.93747	1.05459	1	20	5.9386	n/d
X048538	PF3D7_0515900	Q8I3U9	NLI interacting factor-like phosphatase,putative	PFE0795C	95	6	3	3	1	1.24641	1.09044	1.03039	0.981097	0.948413	1.03029	1.00548	1.02987	1.11106	n/d	20	5.6686	n/d
X048538	PF3D7_0317200	O77385	Cdc2-related protein kinase 4	PFC0755C	991	51	21	27	1	0.907059	0.816323	0.835935	0.979423	0.911767	1.04401	0.936975	1.03559	1.03223	1	20	7.2673	n/d
X048538	PF3D7_0316700	O77388	HVA22/TB2/DP1 family protein, putative	PFC0730W	200	7	4	4	1	1.08836	0.937847	1.09442	0.933717	0.983033	0.902401	0.945426	1.04177	0.958537	1	20	6.3616	n/d
X048538	PF3D7_0109500	Q8I249	N-acetyltransferase, putative	PFA0465C	73	3	2	2	1	1.03188	0.737381	0.71821	1.00742	0.943285	1.53581	0.882774	1.21787	1.11708	1.29	20	5.8741	n/d
X048538	PF3D7_1022400	Q8IJI0	Pre-mRNA splicing factor, putative	PF10_0217	363	18	10	11	1	1.14012	0.989402	1.05816	1.22775	0.964338	0.971736	0.818569	0.965059	1.04768	1	20	6.82	n/d
X048538	PF3D7_1334200	Q8IDY6	Chaperone binding protein, putative	PF13_0190	157	8	3	3	1	1.1686	0.942578	1.02419	0.937692	0.679972	1.0181	0.833063	0.813943	0.895527	1	20	6.039	n/d
X048538	PF3D7_1317100	Q8IEE5	DNA replication licensing factor MCM4	PF13_0095	523	23	10	10	1	1.19624	0.828728	1.01217	1.036	0.889068	1.01625	1.17672	1.18285	1.09129	1	20	6.1644	n/d
X048538	PF3D7_1316600	Q8IEE9	Choline-phosphate cytidylyltransferase	MAL13P1.86	56	3	2	2	1	1.31017	0.795689	1.11362	1.05662	1.39496	1.58861	0.773045	1.08618	1.0344	n/d	20	5.7268	n/d
X048538	PF3D7_0935800	Q8I2G2	Cytoadherence linked asexual protein 9	PFI1730W	592	39	11	14	1	1.07858	0.853089	1.07614	1.93392	0.885735	0.841156	0.7932	0.93024	0.904519	1	20	6.566	n/d
X048538	PF3D7_1231600	Q8I5A4	Pre-mRNA splicing factor RNA helicase, putative	PFL1525C	67	7	2	2	1	1.09157	1.11202	1.21937	1.44267	1.01142	0.87737	0.824582	1.48605	0.9259	1.54	20	5.4238	n/d
X048538	PF3D7_1231400	Q8I5A6	Amino acid transporter, putative	PFL1515C	230	12	5	6	1	0.913323	0.48517	0.610763	0.708543	0.965848	1.01147	0.900279	1.15691	1.19303	2.45	20	6.8085	n/d
X048538	PF3D7_1231100	Q8I5A9	Rab2, GTPase	PFL1500W	251	13	3	3	1	0.979301	0.709515	0.815867	0.98422	0.864963	0.978076	0.849168	0.892123	0.834647	1	20	5.9838	n/d
X048538	PF3D7_1115400	Q8IIL0	Cysteine proteinase falcipain 3	PF11_0162	302	13	6	7	1	1.21561	1.01612	1.19869	1.06592	1.0566	1.22058	1.12257	1.17767	1.10607	n/d	20	7.1095	n/d
X048538	PF3D7_1114700	Q8IIL5	Ser/Thr protein kinase	PF11_0156	685	42	16	22	1	0.944554	0.356963	0.381587	1.12993	1.22019	1.16036	1.0746	1.10104	1.01327	n/d	20	7.4454	n/d
X048538	PF3D7_0618500	C6KT25	Malate dehydrogenase	PFF0895W	84	4	3	3	1	1.13446	0.883263	0.87289	1.08746	0.976293	1.20799	0.833077	0.822765	0.879169	1	20	5.8261	n/d
X048538	PF3D7_0501300	Q8I487	Skeleton-binding protein 1	PFE0065W	61	2	2	2	1	1.09853	0.917214	1.02719	0.981328	1.09663	0.997648	0.91475	0.868412	1.0412	n/d	20	6.0833	n/d
X048538	PF3D7_0501200	Q8I488	Parasite-infected erythrocyte surface protein	PFE0060W	185	12	4	4	1	0.991593	0.882619	0.938619	0.986897	0.952992	1.30964	0.987772	1.05425	1.22376	n/d	20	6.0811	n/d
X048538	PF3D7_0605100	C6KSP9	RNA-binding protein, putative	PFF0250W	254	12	6	6	1	0.929029	0.829679	0.934023	1.00094	0.806925	0.897692	0.975404	1.15018	0.885564	1	20	5.9436	n/d
X048538	PF3D7_1104000	Q8IIW2	Phenylalanine--tRNA ligase beta subunit	PF11_0051	119	9	4	4	1	1.33952	1.30413	1.23686	1.31633	1.18289	2.03683	1.02807	0.990111	0.946691	1	20	5.6746	n/d
X048538	PF3D7_1103700	Q8IIW5	Casein kinase II subunit beta	PF11_0048	430	46	11	28	1	1.00263	0.908549	1.02769	1.03071	0.974307	0.995259	0.940695	1.1547	0.904349	2.05	20	8.137	n/d
X048538	PF3D7_0302100	O77306	Serine/threonine protein kinase	PFC0105W	656	32	18	18	1	0.945866	0.687346	0.688992	0.684802	0.636911	0.900954	0.899255	0.991142	0.988962	1	20	6.9347	n/d
X048538	PF3D7_1364800	Q8ID59	DNA-directed RNA polymerases I, II, and III subunit RPABC1, putative	PF13_0341	125	5	2	2	1	1.00222	0.811014	0.779843	0.670908	0.758635	1.0223	0.650065	0.855966	0.846806	1	20	5.8476	n/d
X048538	PF3D7_1239600	Q8I527	Hydroxyethylthiazole kinase	PFL1920C	771	86	12	46	1	0.89068	0.434969	0.479625	0.941839	1.05042	1.03139	1.05756	1.20731	1.13276	1	20	8.8067	n/d
X048538	PF3D7_1239700	Q8I526	ATP-dependent zinc metalloprotease FTSH 1	PFL1925W	500	25	11	11	1	0.975813	0.900278	0.930532	1.04971	0.914125	1.45994	1.02748	0.974592	0.850565	1	20	6.3612	n/d
X048538	PF3D7_1004400	Q8IJZ3	RNA-binding protein, putative	PF10_0047	265	16	5	5	1	1.20965	0.699352	0.970143	0.996207	1.00598	1.04556	0.779168	1.10114	1.01369	0.93	20	5.8501	n/d
X048538	PF3D7_1004000	Q8IJZ7	60S ribosomal protein L13, putative	PF10_0043	366	14	10	10	1	1.04947	0.848627	1.02938	0.93988	1.01181	1.08157	0.962817	0.986664	0.924921	1	20	6.7754	n/d
X048538	PF3D7_1003800	Q8IJZ9	U5 small nuclear ribonuclear protein, putative	PF10_0041	152	14	4	5	1	0.962689	0.917111	0.815989	0.834919	1.13807	0.800837	0.731603	1.02115	0.811077	1	20	6.1715	n/d
X048538	PF3D7_0831400	C0H4Z7	Uncharacterized protein	MAL8P1.206	145	5	4	4	1	1.07082	0.713343	0.891297	0.794438	0.859316	0.822106	0.716946	0.808374	0.826481	1	20	6.3225	n/d
X048538	PF3D7_1409400	Q8IM01	Uncharacterized protein	PF14_0092	98	5	2	3	1	1.06552	0.695138	0.774975	0.714019	0.663943	0.84161	0.6969	0.670696	0.701069	1	20	6.1005	n/d
X048538	PF3D7_1468700	Q8IKF0	Eukaryotic initiation factor 4A	PF14_0655	636	27	15	16	1	0.992632	0.975688	0.943636	0.856924	0.807601	0.887821	0.774211	0.756099	0.867343	1	20	7.0828	n/d
X048538	PF3D7_0403200	Q8I1Z8	Uncharacterized protein	PFD0150W	142	8	4	4	1	0.902424	0.549113	0.596483	0.760885	0.800759	0.666359	0.69905	0.992097	0.968111	1	20	5.9679	n/d
X048538	PF3D7_0917900	Q8I2X4	Heat shock protein 70	PFI0875W	1185	57	25	35	1	1.0187	0.87303	0.873864	0.840772	0.726035	0.812759	0.785002	0.721759	0.729166	1	20	7.577	n/d
X048538	PF3D7_0918300	Q8I2X0	Eukaryotic translation initiation factor 3 subunit F, putative	PFI0895C	118	4	2	2	1	1.03757	0.888014	0.990225	0.90385	1.08786	0.944796	0.969274	1.03245	1.03122	1	20	6.2875	n/d
X048538	PF3D7_0918000	Q8I2X3	Glideosome-associated protein 50	PFI0880C	211	7	5	5	1	0.958408	1.01732	0.880912	0.8033	0.888952	0.774735	0.756829	0.861361	0.849741	1	20	6.4843	n/d
X048538	PF3D7_0612900	C6KSX2	Nucleolar GTP-binding protein 1	PFF0625W	207	9	7	7	1	0.966064	0.835248	0.97594	0.638694	0.805978	0.937909	0.77564	0.853617	0.823928	1	20	6.0708	n/d
X048538	PF3D7_0218000	O96260	Replication factor C subunit 2, putative	PFB0840W	153	6	5	5	1	0.866331	0.880608	0.865948	1.45828	0.994476	1.67393	0.714939	0.895746	0.904199	n/d	20	5.8716	n/d
X048538	PF3D7_0406200	Q6ZMA7	Sexual stage-specific protein	PFD0310W	73	3	2	2	1	1.39586	1.24666	1.53531	0.957126	0.836762	0.998613	0.760133	0.967975	0.958072	1	20	5.9701	n/d
X048538	PF3D7_0406100	Q6ZMA8	V-type proton ATPase subunit B	PFD0305C	268	9	7	7	1	1.10291	1.10721	1.04854	1.17733	0.937082	1.07805	0.907994	0.921636	0.77884	n/d	20	6.3709	n/d
X048538	PF3D7_1130400	Q8II60	26S protease regulatory subunit 6A, putative	PF11_0314	159	7	3	3	1	1.20532	0.920742	1.02518	1.16608	0.804093	0.843729	0.830056	0.823889	0.805815	1	20	6.0627	n/d
X048538	PF3D7_1329100	Q8IE50	Myosin C	MAL13P1.148	335	19	10	10	1	1.28294	0.994738	0.963654	0.877484	0.718435	1.12065	0.794262	0.840403	0.856555	n/d	20	5.9127	n/d
X048538	PF3D7_0909800	C0H529	Small nuclear ribonucleoprotein Sm D3, putative	PFI0475W	50	2	2	2	1	0.93419	0.793285	0.809806	0.736554	0.729646	0.899425	0.690523	0.961002	0.677797	1	20	5.7426	n/d
X048538	PF3D7_1338300	Q8IDV0	Elongation factor 1-gamma, putative	PF13_0214	409	24	8	9	1	0.991569	0.823979	0.943793	0.727248	0.659389	0.883398	0.772613	0.758355	0.738541	1	20	7.1463	n/d
X048538	PF3D7_1338200	Q8IDV1	60S ribosomal protein L6-2, putative	PF13_0213	313	14	5	5	1	1.0574	0.816928	0.949314	0.848764	0.863044	0.891098	0.691761	0.665906	0.687822	n/d	20	6.6821	n/d
X048538	PF3D7_1337800	Q8IDV5	Calcium-dependent protein kinase 5	PF13_0211	118	6	3	3	1	1.0229	1.02406	0.97839	1.12219	1.10889	1.44779	1.03185	1.21185	1.34153	n/d	20	5.5803	n/d
X048538	PF3D7_0417300	Q8I1R5	LETM1-like protein, putative	PFD0835C	280	14	6	6	1	1.03422	0.845684	0.969723	1.02951	0.928067	1.05143	0.873664	0.816621	0.794438	n/d	20	5.941	n/d
X048538	PF3D7_0417200	Q8I1R6	Bifunctional dihydrofolate reductase-thymidylate synthase	PFD0830W	173	9	4	4	1	1.06675	0.993164	1.01916	0.947291	1.08289	1.61076	0.841321	1.01023	0.820297	2.16	20	6.1211	n/d
X048538	PF3D7_0926100	Q8I2P8	Protein kinase, putative	PFI1280C	730	53	17	25	1	0.965517	0.454015	0.457953	0.87337	0.90854	0.86849	0.783248	0.894573	0.836923	1	20	8.0314	n/d
X048538	PF3D7_0926700	Q8I2P2	Glutamine-dependent NAD(+) synthetase, putative	PFI1310W	349	18	7	7	1	0.950125	0.789996	0.955843	0.850859	0.808672	0.840469	0.768464	0.99434	0.933859	1	20	6.4597	n/d
X048538	PF3D7_1215000	Q8I5Q6	Thioredoxin peroxidase 2	PFL0725W	86	3	2	2	1	0.9608	0.970872	1.01664	1.01651	0.929726	1.26691	1.02056	1.2206	1.02013	n/d	20	5.848	n/d
X048538	PF3D7_0714000	Q8IBV7	Histone H2B	PF07_0054	137	7	2	2	1	1.18274	1.06529	1.13575	0.874903	1.3825	1.00983	0.761911	0.99441	0.94651	1	20	6.8114	n/d
X048538	PF3D7_1305300	C0H5A0	Uncharacterized protein	MAL13P1.26	382	21	6	6	1	1.26787	0.842344	1.07403	0.9045	0.822179	1.11199	1.04777	1.12807	1.10288	1.14	20	5.6745	n/d
X048538	PF3D7_1252100	Q8I4R5	Rhoptry neck protein 3	PFL2505C	1056	52	25	25	1	0.975282	0.796738	1.02175	0.958822	0.904497	1.06031	0.890268	1.02049	0.948803	n/d	20	6.3129	n/d
X048538	PF3D7_0104800	Q8I291	Novel putative transporter 1	PFA0245W	103	7	2	2	1	1.11345	1.10628	0.866985	0.849154	0.789294	1.12402	0.903448	0.966661	1.02131	1	20	6.1086	n/d
X048538	PF3D7_1409800	Q8ILZ7	CUGBP Elav-like family member 2, putative	PF14_0096	202	11	4	5	1	0.971677	0.954807	0.957901	1.00337	1.01487	1.24101	0.986715	0.848555	1.02537	1	20	5.9161	n/d
X048538	PF3D7_1439800	Q8IL71	Vesicle-associated membrane protein, putative	PF14_0377	108	6	3	3	1	1.28602	1.16758	1.07652	0.925135	0.904376	1.98142	0.87853	1.01618	0.988512	1	20	6.0471	n/d
X048538	PF3D7_1021300	Q8IJJ0	Conserved Plasmodium membrane protein	PF10_0207	243	13	8	8	1	1.00366	0.746654	0.995321	0.67704	0.748075	0.937749	0.958874	0.873686	0.72369	1	20	6.33	n/d
X048538	PF3D7_0212300	O96203	Peptide chain release factor subunit 1, putative	PFB0550W	155	10	4	4	1	0.896058	0.767663	0.860959	0.863597	0.705671	0.977806	0.703095	0.915316	0.754761	1	20	5.9014	n/d
X048538	PF3D7_1008400	Q8IJW0	26S protease regulatory subunit 4, putative	PF10_0081	92	4	2	2	1	0.776539	0.6755	0.804271	0.795343	0.786835	0.691532	0.713496	0.723648	0.72897	1	20	5.8857	n/d
X048538	PF3D7_1008000	Q8IJW3	Histone deacetylase	PF10_0078	180	10	4	4	1	0.856352	0.883677	0.914483	0.971937	0.820155	1.25749	0.875122	1.12142	0.836248	n/d	20	5.7181	n/d
X048538	PF3D7_1208900	Q8I5V9	Protein phosphatase, putative	PFL0445W	170	13	3	3	1	0.963481	0.910954	1.12868	1.233	1.03544	1.32573	1.08119	1.20645	1.43321	n/d	20	5.9743	n/d
X048538	PF3D7_1205600	Q8I5Y9	Uncharacterized protein	PFL0280C	206	9	6	7	1	0.99049	0.861251	0.861134	0.877439	0.79127	0.809072	0.788496	0.831903	0.893192	1	20	6.4002	n/d
X048538	PF3D7_1206200	Q8I5Y3	Eukaryotic translation initiation factor 3 subunit C	PFL0310C	615	25	13	13	1	1.09057	0.853857	1.01223	0.970965	0.855243	1.14416	0.906081	0.943332	0.945891	1	20	6.5172	n/d
X048538	PF3D7_0934500	Q8I2H3	V-type proton ATPase subunit E, putative	PFI1670C	183	8	4	4	1	1.20386	0.654027	0.863745	0.877144	0.805143	0.87028	0.714903	0.919164	0.774943	1	20	6.3215	n/d
X048538	PF3D7_0811400	C0H4U0	Uncharacterized protein	MAL8P1.103	156	10	2	2	1	1.24252	1.47109	1.08971	0.852334	1.07489	1.2664	1.09085	1.11306	0.947554	n/d	20	5.3026	n/d
X048538	PF3D7_0813300	C0H4U4	Uncharacterized protein	MAL8P1.95	264	17	6	7	1	1.09042	1.14529	0.983997	0.947797	0.746137	1.07354	0.95373	0.903922	0.854983	0.53	20	6.819	n/d
X048538	PF3D7_1228300	Q8I5D5	NIMA related kinase 1	PFL1370W	597	36	13	18	1	1.05289	0.270603	0.246035	1.03744	0.911422	1.10931	0.987608	1.06181	0.950022	n/d	20	7.6056	n/d
X048538	PF3D7_0305700	O97241	Ubiquitin-conjugating enzyme E2, putative	PFC0255C	115	4	4	4	1	1.26336	1.05951	1.05849	1.05634	0.920931	1.3162	0.912546	0.840973	0.856631	1	20	6.3201	n/d
X048538	PF3D7_1357800	C0H5I7	T-complex protein 1 subunit delta	MAL13P1.283	469	19	8	8	1	0.993819	0.937307	0.884436	0.96796	0.860266	0.822993	0.741581	0.745444	0.769159	n/d	20	6.3273	n/d
X048538	PF3D7_0724400	Q8IBK8	Mitochondrial import inner membrane translocase subunit TIM14, putative	PF07_0103	84	2	2	2	1	0.988704	0.862044	0.876841	0.911731	0.992503	1.04026	1.10593	1.12298	1.06574	1	20	n/d	n/d
X048538	PF3D7_1108600	Q8IIR7	Endoplasmic reticulum-resident calcium binding protein	PF11_0098	437	23	10	11	1	1.09622	0.995245	1.01703	1.019	0.884815	0.922654	0.93329	0.802177	0.843474	n/d	20	7.1135	n/d
X048538	PF3D7_1110200	Q8IIR0	Pre-mRNA-processing factor 6, putative	PF11_0108	118	10	3	3	1	1.17881	0.720908	0.811278	0.871618	1.00736	1.46628	0.910398	0.863106	1.09805	1	20	5.3445	n/d
X048538	PF3D7_1108400	Q8IIR9	Casein kinase 2, alpha subunit	PF11_0096	1071	99	20	48	1	0.905459	0.876285	0.923976	0.985189	0.954194	0.93277	0.90163	1.17571	0.972026	1	20	8.4282	n/d
X048538	PF3D7_0513300	Q8I3X4	Purine nucleoside phosphorylase	PFE0660C	1064	93	16	55	1	0.937607	0.878074	1.03059	0.883565	0.907812	0.995558	1.02287	1.24103	1.02706	n/d	20	9.1215	n/d
X048538	PF3D7_0513500	Q8I3X2	Mitochondrial import inner membrane translocase subunit TIM16, putative	PFE0670W	95	3	2	2	1	1.08845	0.731066	1.09058	0.891002	1.00639	0.880958	1.40122	0.936908	0.875746	0.91	20	5.9552	n/d
X048538	PF3D7_1243600	Q8I4Z4	Translation initiation factor SUI1, putative	PFL2095W	90	2	2	2	1	1.06254	0.691813	0.950323	0.976336	0.894179	1.15749	0.947295	0.858836	1.12926	1.21	20	6.0143	n/d
X048538	PF3D7_1243800	Q8I4Z2	WD repeat-containing protein 82, putative	PFL2105C	136	6	4	4	1	0.893724	0.660471	0.787001	0.753105	0.744584	1.47014	0.881133	1.14423	1.20322	n/d	20	6.0512	n/d
X048538	PF3D7_0424600	Q8IFM0	Uncharacterized protein	PFD1170C	304	15	7	8	1	0.955367	0.800071	0.873276	0.778028	0.881524	0.72389	0.75308	0.720837	0.732558	n/d	20	6.7023	n/d
X048538	PF3D7_1437900	Q8IL88	HSP40, subfamily A, putative	PF14_0359	562	22	12	12	1	0.928612	0.741107	0.91002	0.975946	0.690454	1.11357	0.71434	0.812773	0.823971	n/d	20	6.6771	n/d
X048538	PF3D7_1355100	Q8IDF0	DNA helicase	PF13_0291	279	12	9	9	1	0.921038	0.844724	0.863631	0.794729	0.70797	0.932857	0.804467	0.823646	0.83621	1	20	5.9854	n/d
X048538	PF3D7_1451100	Q8IKW5	Elongation factor 2	PF14_0486	959	42	19	21	1	1.0546	0.975456	0.990904	1.0423	0.841176	1.00614	0.820006	0.792273	0.834915	n/d	20	7.1738	n/d
X048538	PF3D7_1406200	Q8IM32	Uncharacterized protein	PF14_0059	309	18	4	4	1	1.13489	0.904971	1.1074	0.910375	0.892715	1.11595	0.951971	1.2091	1.02392	n/d	20	5.797	n/d
X048538	PF3D7_1405600	Q8IM38	Ribonucleotide reductase small subunit	PF14_0053	194	9	4	4	1	1.02259	0.934706	0.992439	0.779951	0.768599	1.00736	0.873012	0.822909	0.926038	1	20	6.2721	n/d
X048538	PF3D7_1219100	Q8I5L6	Clathrin heavy chain	PFL0930W	1034	45	19	19	1	1.01762	0.897776	1.02416	1.03859	1.00922	0.981788	0.931585	1.02793	1.04092	0.51	20	6.4595	n/d
X048538	PF3D7_0624000	C6KT76	Phosphotransferase	PFF1155W	418	16	9	9	1	1.09227	0.95409	0.923065	0.927913	0.893906	1.00534	0.743663	0.743261	0.734453	1	20	6.5047	n/d
X048538	PF3D7_0703700	Q8IC33	Uncharacterized protein	MAL7P1.14	37	2	2	2	1	1.11921	1.02674	0.961262	0.931593	0.925531	1.42853	0.960399	1.21881	1.00024	n/d	20	6.0382	n/d
X048538	PF3D7_1142600	Q8IHT9	60S ribosomal protein L35Ae, putative	PF11_0438	127	6	2	2	1	1.03136	0.809079	0.947765	0.9637	1.10204	1.00405	0.761229	0.749755	0.65285	n/d	20	6.4751	n/d
X048538	PF3D7_1143300	Q8IHT3	DNA-directed RNA polymerase I, putative	PF11_0445	131	6	4	4	1	1.08734	1.1063	1.14406	1.31135	1.26546	1.37622	0.934295	1.05874	1.18426	n/d	20	5.7856	n/d
X048538	PF3D7_1143200	Q8IHT4	DnaJ protein, putative	PF11_0443	211	10	4	5	1	0.877278	0.740276	0.796605	0.733158	0.876566	0.834282	0.894723	0.874035	0.864852	1	20	6.626	n/d
X048538	PF3D7_0515000	Q8I3V8	Pre-mRNA-splicing factor CWC2, putative	PFE0750C	436	18	7	8	1	1.03567	0.949443	0.904499	1.06318	1.0584	0.929822	1.07186	1.19226	1.11447	2.33	20	6.9249	n/d
X048538	PF3D7_1465900	Q8IKH8	40S ribosomal protein S3	PF14_0627	488	22	11	14	1	1.09216	0.855965	0.854217	0.815409	0.799551	0.916117	0.837092	0.820249	0.826108	1	20	7.118	n/d
X048538	PF3D7_1426700	Q8ILJ7	Phosphoenolpyruvate carboxylase	PF14_0246	224	10	3	3	1	0.962332	0.811481	0.943699	0.907096	0.751355	1.07806	0.838757	0.841705	0.966917	0.53	20	5.7546	n/d
X048538	PF3D7_0630600	C6KTE1	Uncharacterized protein	PFF1485W	120	7	3	3	1	1.05903	0.9115	1.02085	1.02335	0.654273	1.04641	0.753623	0.82999	0.85348	1	20	6.3529	n/d
X048538	PF3D7_0818900	Q8IB24	Heat shock protein 70	PF08_0054, MAL7P1.228, PFI0875W, PF11_0351	1410	88	23	45	1	0.943643	0.725462	0.803802	0.7782	0.695782	0.828527	0.753435	0.821783	0.825597	1	20	7.7956	n/d
X048538	PF3D7_0420600	A0A146LZZ4	Uncharacterized protein	PF10_0125, PF11_0158, MAL8P1.146	54	3	2	2	1	0.822819	0.63515	0.969774	0.890903	0.754897	0.78251	0.79711	0.904469	1.01442	1	20	5.5737	n/d
X048538	PF3D7_1134800	Q8II16	Coatomer subunit delta	PF11_0359	99	5	3	3	1	1.25177	0.970055	1.0011	1.19373	0.798844	1.13924	0.795791	1.00831	0.922701	1	20	5.6901	n/d
X048538	PF3D7_0415900	C0H4A6	Ribosomal protein L15	PFD0770C	195	8	4	4	1	0.997341	0.794725	0.905033	0.839135	1.06793	0.821603	0.693683	1.07412	0.899363	1	20	6.5781	n/d
X048538	PF3D7_1023900	Q8IJG6	Chromodomain-helicase-DNA-binding protein 1 homolog, putative	PF10_0232	165	17	2	2	1	1.0459	0.94285	0.88531	0.688281	0.794981	0.81955	0.82438	1.29221	0.788306	n/d	20	5.6995	n/d
X048538	PF3D7_1345800	Q8IDN9	Uncharacterized protein	PF13_0243	665	34	16	16	1	0.916761	0.835411	0.952633	1.10995	0.966518	1.10192	0.975854	1.18538	1.01475	n/d	20	6.951	n/d
X048538	PF3D7_1346300	Q8IDN4	DNA/RNA-binding protein Alba 2	MAL13P1.233	313	13	6	7	1	1.10173	1.13323	1.18466	0.941412	0.823681	1.03881	0.911941	0.993018	0.866726	0.78	20	6.5876	n/d
X048538	PF3D7_1346100	Q8IDN6	Protein transport protein SEC61 subunit alpha	MAL13P1.231	139	6	3	3	1	1.25596	0.987546	1.05404	0.855333	1.25391	1.42273	1.04556	0.985366	1.23508	n/d	20	6.2174	n/d
X048538	PF3D7_0410800	Q9U0I0	Uncharacterized protein	PFD0535W	143	10	3	3	1	0.99765	0.821036	0.903412	1.04075	0.964808	0.938355	0.980996	0.981643	0.986705	1	20	6.1924	n/d
X048538	PF3D7_1314100	Q8IEH3	Uncharacterized protein	MAL13P1.73	79	3	2	2	1	1.2298	0.731433	0.834875	1.31185	0.732175	1.15688	0.903774	0.84344	0.852508	1	20	5.7035	n/d
X048538	PF3D7_0929400	C0H571	High molecular weight rhoptry protein 2	PFI1445W	1309	59	30	33	1	0.953152	0.790853	0.915241	0.836313	0.822766	0.841145	0.802516	0.858334	0.832074	n/d	20	6.8482	n/d
X048538	PF3D7_0910400	Q8I348	Selenide water dikinase, putative	PFI0505C	145	7	4	4	1	0.984807	0.667055	0.906496	0.814189	0.885394	0.876282	0.807106	0.951197	0.832571	1	20	5.6481	n/d
X048538	PF3D7_1244600	Q8I4Y5	ADP-ribosylation factor GTPase-activating protein	PFL2140C	80	4	3	3	1	1.25184	1.22269	1.08756	2.14152	0.860374	3.59471	1.0718	1.48539	1.10272	2.39	20	5.8158	n/d
X048538	PF3D7_0920800	Q8I2U5	Inosine-5'-monophosphate dehydrogenase	PFI1020C	1697	214	29	123	1	0.912403	0.715522	0.865996	0.968263	0.933728	0.910504	0.948089	1.15773	1.02047	1	20	9.0366	n/d
X048538	PF3D7_1124900	Q8IIB4	60S ribosomal protein L35, putative	PF11_0260	124	5	3	3	1	1.0204	0.818828	1.24714	1.09671	1.26158	1.0308	0.818889	0.84289	0.868907	n/d	20	6.0559	n/d
X048538	PF3D7_1124700	Q8IIB6	GrpE protein homolog	PF11_0258	129	4	3	3	1	0.984816	1.05039	1.36158	1.52739	0.945629	1.33909	0.797352	1.05876	1.06237	n/d	20	5.6697	n/d
X048538	PF3D7_0807300	Q7K6B0	Ras-related protein Rab-18	PF08_0110	231	8	5	5	1	1.07692	0.900485	0.941084	0.87705	0.728477	1.0122	0.837363	0.827513	0.892048	1	20	6.4763	n/d
X048538	PF3D7_1434800	Q8ILB6	Mitochondrial acidic protein MAM33, putative	PF14_0329	159	9	2	2	1	0.963004	2.20621	1.04056	0.839267	0.905839	0.867523	0.798327	0.749594	0.901782	1	20	6.4563	n/d
X048538	PF3D7_1246800	Q8I4W4	Signal recognition particle receptor, beta subunit	PFL2245W	159	8	3	3	1	0.855851	0.83302	0.657102	0.774298	0.763231	0.827919	0.886383	0.708582	0.777151	1	20	5.7803	n/d
X048538	PF3D7_1443000	Q8IL41	Serine/threonine protein kinase	PF14_0408	345	15	8	8	1	0.96614	0.981838	0.942032	0.964807	0.977758	1.14576	0.965001	1.0609	1.11056	n/d	20	6.2892	n/d
X048538	PF3D7_1127100	Q8II92	Deoxyuridine 5'-triphosphate nucleotidohydrolase	PF11_0282	197	7	5	5	1	0.995456	0.924224	0.985734	0.96074	0.907836	0.940949	0.85093	0.844344	0.921692	n/d	20	6.3344	n/d
X048538	PF3D7_0217900	O96259	Conserved Plasmodium protein	PFB0835C	193	10	5	5	1	1.32264	0.932317	0.990857	0.987549	0.835607	0.985374	0.911451	0.939708	0.857148	1	20	5.9987	n/d
X048538	PF3D7_0711500	C0H4M6	Regulator of chromosome condensation, putative	MAL7P1.38	93	7	2	2	1	1.04909	0.833695	0.784095	0.909419	0.736222	1.81089	0.73954	0.924078	0.80239	n/d	20	5.917	n/d
X048538	PF3D7_1341200	Q8IDS6	60S ribosomal protein L18a	PF13_0224	294	14	8	8	1	1.12509	0.853343	0.86418	0.983672	0.968486	1.03579	0.712845	0.811337	0.738928	n/d	20	6.6114	n/d
X048538	PF3D7_1447700	Q8IKZ8	Uncharacterized protein	PF14_0453	86	5	2	3	1	1.00283	0.850151	0.890306	0.796644	0.92856	0.981041	0.715876	0.980308	1.06748	1	20	5.9239	n/d
X048538	PF3D7_1447900	Q8IKZ6	Multidrug resistance protein 2	PF14_0455	84	5	2	2	1	1.21366	1.32175	0.713034	0.972625	0.791999	0.872134	0.75884	0.786288	0.855065	1	20	5.6363	n/d
X048538	PF3D7_0717700	Q8IBS3	Serine--tRNA ligase, putative	PF07_0073	133	8	2	2	1	1.07461	0.954979	1.23452	0.943348	0.800136	0.872828	0.766277	0.726044	0.676244	1	20	6.0066	n/d
X048538	PF3D7_1116800	Q8IIJ8	Heat shock protein 101	PF11_0175	131	10	2	2	1	0.867231	0.621656	0.719922	0.785355	0.689517	0.904983	0.668238	0.849396	0.697067	1	20	5.7411	n/d
X048538	PF3D7_1117300	Q8IIJ4	Uncharacterized protein	PF11_0179	109	5	2	3	1	0.919453	0.902249	1.24445	0.831016	0.790295	1.12849	1.13491	0.996202	1.04655	1.18	20	6.9803	n/d
X048538	PF3D7_1117100	Q8IIJ6	Deubiquinating/deneddylating enzyme	PF11_0177	86	4	3	3	1	1.29046	0.995609	2.40237	1.19577	1.01447	1.34084	0.838575	0.850325	0.896059	1	20	5.5995	n/d
X048538	PF3D7_0723800	Q8IBL5	Uncharacterized protein	PF07_0101	480	21	9	9	1	1.07997	0.83397	0.94569	0.927066	0.757515	0.994235	0.973952	0.989376	0.903513	1	20	6.2705	n/d
X048538	PF3D7_1235700	Q8I0V2	ATP synthase subunit beta	PFL1725W	125	6	2	2	1	1.20731	0.903549	0.992904	1.16496	0.918567	1.04493	1.25401	0.780745	0.900802	n/d	20	5.5618	n/d
X048538	PF3D7_1232100	Q8I0V3	60 kDa chaperonin	PFL1545C	482	16	9	9	1	0.989843	0.856968	0.999841	1.02263	1.03484	1.04286	0.933027	0.935272	1.06451	n/d	20	6.2848	n/d
X048538	PF3D7_0514800	Q8I3W0	Kinase	PFE0740C	601	30	12	13	1	0.940642	0.648652	0.717921	0.860647	0.869746	0.875147	0.891575	1.0488	1.05438	0.73	20	6.5088	n/d
X048538	PF3D7_1412600	Q8ILW8	Deoxyhypusine synthase	PF14_0125	77	4	2	2	1	0.715702	0.666675	1.0704	0.621901	0.61058	0.881291	0.958188	0.715826	0.95472	0.69	20	5.7254	n/d
X048538	PF3D7_0422700	Q8IFN9	Eukaryotic initiation factor 4A-III, putative	PFD1070W	137	4	2	2	1	1.20774	0.961672	1.17767	1.07903	0.862191	0.975657	0.854146	0.898306	0.786173	n/d	20	5.6575	n/d
X048538	PF3D7_0812100	Q8IAV6	Uncharacterized protein	PF08_0089	562	32	5	5	1	0.990535	0.724716	0.838242	0.639872	0.757638	0.794205	0.989023	0.861133	0.841727	1	20	6.1738	n/d
X048538	PF3D7_1323400	Q8IE82	60S ribosomal protein L23	PF13_0132	174	8	3	3	1	1.01076	0.742733	0.90605	0.864621	0.850014	0.854128	0.700594	0.785452	0.803716	1	20	6.3792	n/d
X048538	PF3D7_1015200.1	Q8IJP3	Cysteine--tRNA ligase, putative	PF10_0149	73	7	2	2	1	1.05986	1.14658	0.943547	1.05972	1.11196	1.32017	0.850299	0.932807	0.949179	1	20	5.4542	n/d
X048538	PF3D7_1330400.1	Q8IE22	ER lumen protein retaining receptor 1, putative	MAL13P1.163-A, MAL13P1.163-B	117	4	2	2	1	1.23433	0.851657	1.01507	0.767976	0.977553	1.13456	1.02974	1.01527	0.872019	1	20	6.1797	n/d
X048538	PF3D7_0107000.1	Q8I272	Centrin-1	PFA0345W-B	95	4	2	2	1	1.24528	0.898863	0.934958	1.01209	0.834823	0.896054	1.3094	0.818014	0.829762	1	20	6.4364	n/d
X048538	PF3D7_1455200.2	Q8IKS6	Methyltransferase, putative	PF14_0526-B, PF14_0526-A	103	2	2	2	1	1.10026	1.26189	0.742286	0.800898	0.678995	1.34065	1.08052	0.948138	1.09778	1.39	20	5.925	n/d
X048538	PF3D7_1027700.1	Q8IJC7	Centrin-3	PF10_0271	99	4	2	2	1	1.0248	0.684858	0.835528	0.737431	0.893044	1.58124	1.10026	0.745652	0.714145	2.48	20	6.2739	n/d
X048538	PF3D7_1360900.1	C0H5J5	Polyadenylate-binding protein, putative	MAL13P1.303-A, MAL13P1.303-B	178	5	3	3	1	1.1427	0.920073	0.824501	0.865407	0.886559	0.944757	0.931281	1.02952	0.888113	1	20	6.2142	n/d
X048538	PF3D7_1002400.1	Q8IK12	RNA-binding protein, putative	PF10_0028-B, PF10_0028-A	168	11	3	3	1	1.39664	1.3365	1.23612	1.66314	1.25869	1.32605	1.07558	1.0674	1.00223	n/d	20	5.9377	n/d
X048538	PF3D7_0628300.1	C6KTB9	Choline/ethanolaminephosphotransferase,putative	PFF1375C-B, PFF1375C-A	137	5	3	3	1	1.04455	0.733102	0.970535	0.734503	0.726714	1.04106	0.880692	0.841344	0.954434	0.53	20	6.738	n/d
X048538	PF14_0159	Q8ILT5	Protein SEY1 homolog	PF14_0159	303	15	8	9	1	0.932296	0.819892	0.92616	0.7921	0.820361	1.02659	0.845422	0.88463	0.868282	0.62	20	6.1279	n/d
X048538	PF14_0545	Q7KQL8	Thioredoxin	PF14_0545	176	8	4	4	1	1.07753	0.97665	0.831853	0.963801	0.917198	1.0224	0.861196	0.851339	0.870708	1.89	20	7.0518	n/d
X048538	PF14_0425	Q7KQL9	Fructose-bisphosphate aldolase	PF14_0425	630	32	13	15	1	1.19724	0.911147	0.968022	0.990785	0.713779	0.905368	0.803713	0.71703	0.81464	1	20	7.4964	n/d
X048538	PF14_0257	Q8ILI6	Acidic leucine-rich nuclear phosphoprotein 32-related protein	PF14_0257	335	15	9	9	1	1.15162	0.910231	1.15031	0.894969	0.809685	1.08357	0.874731	0.779758	0.888177	1	20	6.7037	n/d
X048538	PF11_0207	Q8IIG7	Uncharacterized protein PF11_0207	PF11_0207	87	9	2	2	1	1.25479	1.29291	0.956542	1.17351	1.23827	0.998079	1.08285	0.706634	1.01087	n/d	20	5.5527	n/d
X048538	PF07_0047	P46468	Putative cell division cycle ATPase	PF07_0047	64	5	2	2	1	0.942874	0.754026	0.845945	0.870365	0.746321	0.809397	1.16071	1.01769	0.925051	0.74	20	5.2053	n/d
X048538	PF14_0511	Q8IKU0	Bifunctional glucose-6-phosphate 1-dehydrogenase/6-phosphogluconolactonase	PF14_0511	316	14	5	5	1	0.858516	0.888953	0.975015	1.02328	0.992985	1.08696	0.894425	0.992481	0.965142	n/d	20	5.9405	n/d
X048538	PF11_0174	Q8IIJ9	Probable cathepsin C	PF11_0174	331	17	8	8	1	1.35306	0.822785	1.30202	1.06582	1.11699	1.75147	0.903407	1.18099	1.0317	1	20	6.2111	n/d
X048538	PF14_0124	Q8ILW9	Actin-2	PFL2215W	283	14	5	5	1	0.869265	0.937727	1.11772	0.761853	0.908851	1.1419	0.933573	0.88342	0.930072	1.77	20	6.2073	n/d
X048538	PGK	P27362	Phosphoglycerate kinase	PFI1105W	785	41	11	18	1	1.12591	0.978425	0.94303	0.893519	0.776286	0.944201	0.844631	0.721166	0.750215	n/d	20	7.3624	n/d
X048538	Pfn	Q8I2J4	Profilin	PFI1565W	78	5	2	2	1	1.25722	1.39561	0.973188	1.31367	1.48747	1.26827	1.04143	0.846992	0.748731	n/d	20	6.5414	n/d
X048538	SERA	Q9TY95	Serine-repeat antigen protein	PFB0340C	800	32	15	15	1	1.04577	0.909272	0.929043	1.00522	0.823914	1.16103	0.8782	0.864814	0.910723	1	20	6.4151	n/d
X048538	TCTP	Q8I3Z5	Translationally-controlled tumor protein homolog	PFE0545C	111	6	2	2	1	1.27768	0.963835	1.12699	1.13434	0.762293	1.11848	0.854595	0.714987	0.770585	n/d	20	7.0386	n/d
X048538	TPI	Q7KQM0	Triosephosphate isomerase	PF14_0378	368	14	9	12	1	1.17062	1.00386	1.01522	1.18051	0.972876	1.22198	0.851863	0.823498	0.828558	n/d	20	7.2583	n/d
X048538	pdx1	C6KT50	Pyridoxal 5'-phosphate synthase subunit Pdx1	PFF1025C	425	16	8	9	1	1.0933	0.989452	0.952591	1.07939	1.00589	1.30615	0.99247	0.919301	0.925928	1	20	6.7714	n/d
X048538	pdx2	Q8IIK4	Pyridoxal 5'-phosphate synthase subunit Pdx2	PF11_0169	180	5	3	3	1	1.20465	1.204	1.04921	1.08458	0.919689	1.21407	0.993416	1.20469	1.27026	1	20	5.954	n/d
X048538	pfsec23	Q8IB60	PfSec23 protein	PF08_0036	767	41	14	15	1	1.16203	1.19446	1.60581	1.04328	1.00306	1.11113	1.16948	1.16263	1.09956	n/d	20	7.2665	n/d
X048538	proRS	Q8I5R7	Proline--tRNA ligase	PFL0670C	263	10	5	5	1	1.11808	0.933875	1.11209	1.10857	0.930507	1.01205	0.785279	0.836221	0.93184	n/d	20	6.1665	n/d
X048538	prx	Q5MYR6	1-cys peroxiredoxin	MAL7P1.159	60	3	2	2	1	1.14509	1.05124	1.01745	0.966016	0.864236	1.03754	1.05479	0.819666	1.04529	1	20	5.4678	n/d
X048538	trxr2	P61076	Thioredoxin reductase 2	PFI1170C	68	4	2	2	1	1.21849	0.942909	1.12059	1.173	1.06154	1.25251	0.92551	0.826879	0.89204	n/d	20	5.6877	n/d
X048538	MAL3P7.35	O97313	40S ribosomal protein S3a	PFC1020C	472	24	10	14	1	1.02262	0.721615	0.70212	0.683474	0.663212	0.816238	0.674776	0.83599	0.752315	1	20	6.7918	n/d
X048538	PF3D7_0610700	C6KSV2	Uncharacterized protein	PFF0525W	242	12	4	6	1	0.875281	0.486893	0.578652	0.767703	0.786252	0.724479	1.01145	1.21669	1.27734	0.86	20	7.4865	n/d
X048538	PF3D7_0102900	Q8I2B1	Aspartate--tRNA ligase	PFA0145C	332	14	8	8	1	0.979424	0.83295	0.952634	0.913447	0.838198	0.801265	0.830718	0.811917	0.932168	1	20	6.3556	n/d
X048538	PF3D7_1117700	Q7KQK6	GTP-binding nuclear protein	PF11_0183	311	22	4	6	1	1.24035	1.54662	1.49804	1.31235	0.956172	1.58128	1.04867	0.932671	1.0002	1	20	7.0774	n/d
X048538	PF3D7_0824400	Q8IB78	Nucleoside transporter 2	MAL8P1.32	192	8	4	4	1	0.92325	0.985009	0.893556	0.794939	0.851248	0.877997	0.911454	1.02516	0.857842	0.57	20	6.0228	n/d
X048538	PF3D7_1132200	Q8II43	T-complex protein 1 subunit alpha	PF11_0331	537	22	12	12	1	1.13137	0.834514	0.994588	0.963505	0.812161	0.98059	0.79644	0.874438	0.788917	1	20	7.2908	n/d
X048538	PF3D7_1446200	Q8IL11	M17 leucyl aminopeptidase	PF14_0439	286	16	7	8	1	0.988339	0.9494	0.860922	0.937331	0.771576	0.942697	0.791842	0.684593	0.671324	1	20	6.7122	n/d
X048538	PF3D7_0211800	O96198	Asparagine--tRNA ligase	PFB0525W	343	14	5	5	1	1.04367	0.818754	0.905985	0.854569	0.777759	0.98698	0.7984	0.737298	0.837569	1	20	6.1002	n/d
X048538	PF3D7_1315900	Q8IEF5	Exportin-1, putative	MAL13P1.83	367	16	5	5	1	1.03147	0.827224	1.09144	0.785146	0.941082	0.888666	0.869586	0.831363	0.961601	1	20	6.0507	n/d
X048538	PF3D7_1424100	Q8ILL3	60S ribosomal protein L5, putative	PF14_0230	536	18	10	12	1	0.974322	0.859574	1.02101	0.85306	1.13148	0.99833	0.828603	0.857992	0.881594	1	20	6.7175	n/d
X048538	PF3D7_1308200	Q8IEN3	Carbamoyl phosphate synthetase	PF13_0044	493	24	9	9	1	1.03707	0.942018	1.09132	0.996644	0.95068	1.15285	0.943243	1.24714	1.08609	1	20	6.0255	n/d
X048538	PF3D7_0629200	C6KTC7	DnaJ protein, putative	PFF1415C	273	15	4	4	1	1.16424	0.845565	0.978417	0.789175	0.917727	1.00596	0.770065	0.934234	1.06209	0.72	20	6.3965	n/d
X048538	PF3D7_0629100	C6KTC6	Nicotinate phosphoribosyltransferase, putative	PFF1410C	225	11	4	4	1	0.931352	0.919281	0.958178	0.827986	0.843822	0.869444	0.930388	0.737688	0.888976	1	20	5.96	n/d
X048538	PF3D7_0105800	Q8I283	Cyclin-dependent kinases regulatory subunit	PFA0285C	460	24	13	13	1	0.899489	0.736265	0.88594	1.00058	1.02844	1.04388	1.00202	1.16846	1.1439	1	20	6.9114	n/d
X048538	PF3D7_0511800	Q8I3Y8	Inositol-3-phosphate synthase	PFE0585C	534	23	9	9	1	1.09566	0.96536	1.02832	1.12634	0.829835	0.945303	0.697047	0.659647	0.725864	n/d	20	6.5162	n/d
X048538	PF3D7_0401800	Q8I207	Uncharacterized protein	PFD0080C	548	26	13	13	1	1.00843	0.395053	0.470965	0.936259	1.00319	0.941677	1.03123	1.20036	1.12308	n/d	20	7.0377	n/d
X048538	PF3D7_1419200	Q8ILQ8	Thioredoxin-like protein, putative	PF14_0186	316	17	5	5	1	0.927858	0.683144	0.780626	0.652285	0.709648	0.655614	0.839661	0.665157	0.696318	1	20	6.4393	n/d
X048538	PF3D7_1149000	Q8IHN4	Antigen 332, DBL-like protein	PF11_0506	618	37	12	12	1	1.03328	0.844121	1.08707	0.965204	0.985185	0.952436	0.780975	0.826139	1.00224	1	20	6.1541	n/d
X048538	PF3D7_0406500	C0H491	Uncharacterized protein	PFD0320C	348	20	5	5	1	1.03569	1.02835	1.18434	0.92018	0.93548	1.11876	1.04206	0.966184	1.06185	n/d	20	5.9837	n/d
X048538	PF3D7_0608700	C6KST5	T-complex protein 1 subunit zeta	PFF0430W	412	23	10	10	1	1.07446	0.984276	0.900436	0.926199	0.791143	1.05278	1.01112	0.948895	0.907689	0.61	20	6.6228	n/d
X048538	PF3D7_1134000	Q8II24	Heat shock protein 70	PF11_0351	638	26	9	9	1	0.995808	0.925757	0.832682	1.03473	0.816574	0.824723	0.65008	0.685063	0.676497	1	20	6.3785	n/d
X048538	PF3D7_1105800	Q8IIU5	Conserved Plasmodium protein	PF11_0069	238	11	6	6	1	0.991436	0.962989	0.917337	1.20599	0.900363	1.25669	1.01978	0.983772	0.97943	1	20	6.5878	n/d
X048538	PF3D7_1304700	Q76NM8	Cyclin	PF13_0022	334	21	7	8	1	0.902885	0.780052	1.02214	0.920143	0.902179	1.22692	1.09482	1.46271	0.976555	n/d	20	6.5098	n/d
X048538	PF3D7_1104400	Q8IIV8	Uncharacterized protein	PF11_0055	404	22	9	11	1	1.12084	0.921693	0.974333	0.908107	0.812277	0.853382	0.7836	0.748164	0.727303	n/d	20	6.7962	n/d
X048538	PF3D7_0302900	O77312	Exportin-1, putative	PFC0135C	412	16	7	7	1	1.11149	0.791805	1.08255	0.849282	0.773487	1.01405	0.915934	0.830123	0.954278	1	20	6.1054	n/d
X048538	PF3D7_0823200	Q8IB66	RNA-binding protein, putative	MAL8P1.40	185	9	4	4	1	1.22366	1.07426	0.87213	0.958625	0.814087	0.914346	0.896298	0.95716	0.934558	0.62	20	6.3616	n/d
X048538	PF3D7_0417800	Q8I1Q9	Cdc2-related protein kinase 1	PFD0865C	606	32	12	16	1	1.03111	0.798087	0.816877	0.926493	0.897711	1.01225	0.96292	1.06387	1.09597	1	20	7.4555	n/d
X048538	PF3D7_0807900	Q8IAR7	Tyrosine--tRNA ligase	MAL8P1.125	152	8	4	4	1	0.784295	0.85194	0.853422	0.824621	0.755487	1.02513	0.748863	0.71313	0.747624	n/d	20	6.2101	n/d
X048538	PF3D7_1446500	Q8IL08	Uncharacterized protein	PF14_0442	227	13	4	4	1	1.22336	0.798263	0.936764	0.788067	1.01529	1.34057	0.754774	1.1576	1.47838	n/d	20	5.6263	n/d
X048538	PF3D7_0728000	Q8IBH7	Eukaryotic translation initiation factor 2 subunit alpha, putative	PF07_0117	349	18	7	8	1	1.02067	1.08545	1.20227	1.1383	0.883783	0.909474	0.820666	1.0854	0.837234	1	20	6.5756	n/d
X048538	PF3D7_1353800	Q8IDG3	Proteasome subunit alpha type	PF13_0282	203	9	4	4	1	1.01641	0.916461	0.99681	0.96181	0.820895	0.756584	0.809985	0.867901	0.81122	1	20	6.3893	n/d
X048538	PF3D7_1142500	Q8IHU0	60S ribosomal protein L28	PF11_0437	212	9	6	7	1	1.03125	0.902998	0.945295	0.866991	0.877883	0.972716	0.836283	0.915501	0.754871	1	20	6.7205	n/d
X048538	PF3D7_0310400	O77361	Parasite-infected erythrocyte surface protein	PFC0435W	405	23	8	8	1	0.868787	0.841599	1.00053	0.820785	0.69442	0.798819	0.693465	0.768741	0.951085	1	20	6.0291	n/d
X048538	PF3D7_1123100	Q8IID2	Calcium-dependent protein kinase 7	PF11_0242	970	48	16	20	1	1.08351	0.748981	0.940736	0.785724	0.702446	0.802138	0.911538	1.24785	1.07667	1	20	7.1941	n/d
X048538	PF3D7_0627800	C6KTB4	Acetyl-CoA synthetase, putative	PFF1350C	299	12	7	7	1	0.964537	0.941201	0.911075	0.818947	0.836312	0.883231	0.778996	1.07096	0.965859	n/d	20	6.0448	n/d
X048538	PF3D7_1126200	Q8IIA2	40S ribosomal protein S18, putative	PF11_0272	238	9	5	5	1	1.05646	0.664876	0.889201	0.761492	0.961766	0.95907	0.80546	0.750772	0.812165	1	20	6.9204	n/d
X048538	PF3D7_1126000	Q8IIA4	Threonine--tRNA ligase	PF11_0270	411	18	10	10	1	0.992802	0.82689	0.920559	0.866947	0.720218	0.953833	0.756951	0.80395	0.746458	1	20	6.0668	n/d
X048538	PF3D7_1441400	Q8IL56	FACT complex subunit SSRP1	PF14_0393	158	8	4	4	1	1.12602	0.869319	1.12282	1.10898	1.02437	1.02221	0.792643	0.987764	0.903205	n/d	20	5.8773	n/d
X048538	PF3D7_1118200	Q8III6	Heat shock protein 90, putative	PF11_0188	493	21	13	13	1	1.01594	0.957676	0.92181	1.03462	0.908337	0.881765	0.740149	0.86724	0.863019	n/d	20	6.1078	n/d
X048538	PF3D7_0111500	Q8I231	UMP-CMP kinase, putative	PFA0555C	211	8	4	4	1	1.28958	1.10335	1.17117	1.48853	1.16182	0.899915	0.891558	0.788478	0.831802	n/d	20	6.0776	n/d
X048538	PF3D7_1403900	Q8IM55	Phosphatase, putative	PF14_0036	208	9	5	5	1	1.01976	0.906828	1.04596	0.775898	0.844942	0.873615	0.87426	1.02709	0.948421	0.5	20	6.3093	n/d
X048538	PF3D7_0617200	C6KT13	Uncharacterized protein	PFF0835W	399	20	6	6	1	1.05947	0.818453	0.883895	0.779816	0.690595	1.03808	0.862153	0.913461	1.00148	1	20	6.217	n/d
X048538	PF3D7_1302100	Q8IEU2	Gamete antigen 27/25	PF13_0011	213	9	4	4	1	1.08336	0.79185	1.12983	0.912221	0.840032	0.931044	0.831902	0.835683	0.759779	1	20	6.6373	n/d
X048538	PF3D7_0524000	Q8I3M5	Karyopherin beta	PFE1195W	688	27	18	18	1	0.975967	0.743375	0.98392	0.86012	0.751341	0.866378	0.779068	0.77968	0.780204	1	20	6.4901	n/d
X048538	PF3D7_1343000	Q8IDQ9	Phosphoethanolamine N-methyltransferase	MAL13P1.214	588	28	13	17	1	1.03121	0.959736	0.929905	0.948333	0.886975	0.98214	0.913946	0.7905	0.830292	n/d	20	7.7371	n/d
X048538	PF3D7_0317600	O77381	40S ribosomal protein S11, putative	PFC0775W	514	21	11	11	1	1.06022	0.77202	0.85953	0.841603	0.849264	0.844275	0.774884	0.787737	0.690802	1	20	6.8358	n/d
X048538	PF3D7_1021600	Q8IJI7	Deoxyribose-phosphate aldolase, putative	PF10_0210	273	11	5	5	1	1.14718	1.0019	1.15741	1.18891	0.941836	2.11493	0.924863	0.912942	0.992823	1	20	6.2974	n/d
X048538	PF3D7_0215700	O96236	DNA-directed RNA polymerase subunit beta	PFB0715W	406	17	6	6	1	0.96677	0.665414	0.876672	0.805266	0.680944	0.848025	0.795273	0.998271	0.987905	1	20	5.978	n/d
X048538	PF3D7_1114500	Q8IIL7	Uncharacterized protein	PF11_0154	379	23	10	16	1	0.974783	0.46675	0.451042	0.899795	0.998485	1.12849	1.05903	1.17686	0.995026	1	20	7.2921	n/d
X048538	PF3D7_1466300	Q8IKH3	26S proteasome regulatory subunit RPN2,putative	PF14_0632	292	15	6	6	1	1.05157	0.9671	0.973384	0.825955	0.760491	1.02485	0.685079	0.932458	0.893839	1	20	6.1868	n/d
X048538	PF3D7_1431700	Q8ILE8	60S ribosomal protein L14, putative	PF14_0296	240	11	4	5	1	1.08504	0.909382	1.00782	0.948236	1.11164	0.895667	0.912627	0.941057	0.786294	1	20	6.3433	n/d
X048538	PF3D7_0112200	Q9U0N4	Multidrug resistance-associated protein 1	PFA0590W	367	20	7	7	1	0.850878	0.734986	0.864769	0.700649	0.800163	0.706653	0.907589	0.81833	0.79398	1	20	6.006	n/d
X048538	PF3D7_1007900	Q8IJW4	Eukaryotic translation initiation factor 3 subunit D	PF10_0077	310	14	7	7	1	1.28816	1.04597	1.04492	1.06203	1.11354	1.2055	1.03181	1.15925	0.914292	n/d	20	6.2127	n/d
X048538	PF3D7_1417800	Q8ILR7	DNA helicase	PF14_0177	709	28	13	14	1	1.00294	0.905145	0.990275	0.865595	0.77308	0.991137	0.794273	0.904548	0.933789	1	20	6.5058	n/d
X048538	PF3D7_1368100	Q8ID28	26S proteasome regulatory subunit RPN11,putative	MAL13P1.343	151	7	5	5	1	1.20037	1.09683	1.10024	1.29467	1.19431	1.23231	0.918991	0.833867	0.958773	n/d	20	6.0353	n/d
X048538	PF3D7_1304500	Q8IES0	Small heat shock protein, putative	PF13_0021	332	13	6	6	1	0.976583	0.804806	0.963208	0.733631	0.705888	0.922562	0.798414	0.843259	0.842274	1	20	6.2859	n/d
X048538	PF3D7_1211700	Q8I5T4	DNA replication licensing factor MCM5, putative	PFL0580W	332	15	7	7	1	1.01841	0.833652	0.805108	0.871691	0.83857	1.00015	0.762153	0.869962	0.855514	1	20	6.3516	n/d
X048538	PF3D7_1124600	Q8IIB7	Ethanolamine kinase	PF11_0257	375	16	6	6	1	0.99082	0.858003	0.91817	0.837801	0.818999	0.845748	0.721749	0.701868	0.780321	1	20	6.5541	n/d
X048538	PF3D7_1442300	Q8IL48	tRNA binding protein, putative	PF14_0401	494	20	14	14	1	1.10572	0.956022	1.07022	1.05708	0.986074	1.06567	0.98134	0.910755	0.94096	n/d	20	6.5048	n/d
X048538	PF10_0264	Q8IJD4	40S ribosomal protein SA	PF10_0264	243	10	4	4	1	0.922356	0.799944	1.08442	0.854881	0.873347	1.19097	0.964337	0.914879	1.01603	1	20	6.6509	n/d
X048538	PF14_0324	Q8ILC1	STI1-like protein	PF14_0324	444	23	10	10	1	1.08336	0.895871	0.897566	1.08856	0.760725	0.997058	0.70393	0.696632	0.676649	n/d	20	6.1281	n/d
X048538	PF10_0084	Q7KQL5	Tubulin beta chain	PF10_0084	349	25	5	11	1	0.901164	0.832632	0.937569	0.773168	0.76799	0.83488	0.828559	0.947915	0.934513	1	20	6.7338	n/d
X048538	RPS12	O97249	40S ribosomal protein S12	PFC0295C	261	13	5	6	1	0.99824	1.05567	1.13851	1.1296	1.29727	1.171	1.09101	0.990881	1.23445	n/d	20	6.7093	n/d
X048538	vapA	Q76NM6	V-type proton ATPase catalytic subunit A	PF13_0065	594	25	13	14	1	0.915686	0.841958	0.856103	0.954035	0.831426	0.800928	0.845164	0.842733	0.855902	1	20	6.5584	n/d
X048538	PF3D7_1302800	Q8IET7	40S ribosomal protein S7, putative	PF13_0014	210	10	7	8	1	1.20182	0.490352	0.611909	0.531384	0.407831	0.45391	0.32846	0.476081	0.467422	1	n/d	6.5666	n/d
X048538	PF3D7_0903900	Q8I3B0	60S ribosomal protein L32	PFI0190W	82	3	2	2	1	0.718062	0.580266	0.588741	0.525631	0.566197	0.475022	0.260782	0.632905	0.412592	1	n/d	5.938	n/d
X048538	PF3D7_1456500	Q8IKR4	Uncharacterized protein	PF14_0538	127	10	3	3	1	0.507712	0.417435	0.370893	0.452482	0.418005	0.422253	0.444747	0.574142	0.452523	1	n/d	5.517	n/d
X048538	PF3D7_1471100	Q8IKC8	Exported protein 2	PF14_0678	366	19	7	10	1	0.997564	0.656528	0.784638	0.539975	0.586176	0.547243	0.461768	0.508791	0.4818	1	n/d	7.2264	n/d
X048538	PF3D7_1105400	Q8IIU8	40S ribosomal protein S4	PF11_0065	499	31	14	21	1	0.990177	0.711554	0.683287	0.588913	0.508066	0.641419	0.503682	0.523208	0.441799	1	n/d	7.1765	n/d
X048538	PF3D7_0801000	Q8IAK9	Uncharacterized protein	PF08_0137	138	6	2	2	1	0.818213	0.379456	0.546642	0.573017	0.563858	0.465805	0.592113	0.556156	0.466705	1	n/d	6.4987	n/d
X048538	PF3D7_1309100	Q8IEM3	60S ribosomal protein L24, putative	PF13_0049	172	5	3	3	1	0.736179	0.565978	0.70174	0.491402	0.564696	0.606082	0.555989	0.581383	0.480141	1	n/d	7.0689	n/d
X048538	PF3D7_0405600	Q8I1X3	Uncharacterized protein	PFD0275W	175	10	4	5	1	0.707261	0.559831	0.590983	0.382765	0.488774	0.586621	0.531301	0.691282	0.536147	1	n/d	6.5019	n/d
X048538	PF3D7_1306200	Q8IEQ3	Uncharacterized protein	PF13_0032	342	19	7	7	1	0.830689	0.759018	0.739955	0.535269	0.635259	0.63585	0.602322	0.614083	0.632136	1	n/d	6.6464	n/d
X048538	PF3D7_0605900	C6KSQ7	Elongation of fatty acids protein	PFF0290W	86	3	3	3	1	1.15258	0.808394	0.894321	0.358194	0.602185	0.57732	0.835681	0.739606	0.539257	1	n/d	6.2868	n/d
X048538	PF3D7_0826500	C0H4Y0	Ubiquitin conjugation factor E4 B, putative	PF08_0020	132	6	5	5	1	0.902189	0.685119	0.6981	0.589262	0.632458	0.593378	0.670751	0.641063	0.670302	1	n/d	5.7322	n/d
X048538	PF3D7_1238600	Q8I537	Sphingomyelin phosphodiesterase, putative	PFL1870C	250	12	3	3	1	0.766221	0.643489	0.793479	0.469889	0.621257	0.653376	0.860757	0.535518	0.553655	1	n/d	6.3491	n/d
X048538	PF3D7_0705700	C0H4K8	40S ribosomal protein S29, putative	MAL7P1.300	111	7	3	4	1	1.12407	0.557058	0.678834	0.541285	0.584884	0.747275	0.531972	0.861594	0.696444	1	n/d	6.23	n/d
X048538	PF3D7_0530200	Q8I0U9	Phosphoenolpyruvate/phosphate translocator	PFE1510C	140	12	2	2	1	1.07336	0.704652	1.02305	0.590394	0.822982	0.687629	0.745225	0.814289	0.897538	1	n/d	6.4219	n/d
X048538	PF3D7_0519400	Q8I3R6	40S ribosomal protein S24	PFE0975C	144	10	3	5	1	0.96155	0.592014	0.851098	0.595849	0.65123	0.73575	0.528953	0.595655	0.59673	1	n/d	6.3791	n/d
X048538	PF3D7_1410400	Q8ILZ1	Rhoptry-associated protein 1	PF14_0102	930	47	22	25	1	0.942153	0.734058	0.852539	0.569682	0.632112	0.70327	0.701665	0.557827	0.557151	1	n/d	7.2955	n/d
X048538	PF3D7_0719700	Q8IBQ5	40S ribosomal protein S10, putative	PF07_0080	166	7	5	5	1	1.17038	0.589172	0.69302	0.582901	0.570075	0.780623	0.669886	0.786374	0.682605	1	n/d	6.583	n/d
X048538	PF3D7_1444300	Q8IL28	1-acyl-sn-glycerol-3-phosphate acyltransferase,putative	PF14_0421	303	16	9	11	1	0.986808	0.632232	0.818701	0.59767	0.644155	0.657666	0.876602	0.690588	0.613927	1	n/d	7.091	n/d
X048538	PF3D7_0501600	Q8I484	Rhoptry-associated protein 2	PFE0080C	587	24	11	12	1	0.929404	0.740969	0.856489	0.590125	0.65442	0.75346	0.718323	0.608026	0.514413	1	n/d	7.2723	n/d
X048538	PF3D7_1412700	Q8ILW7	AAA family ATPase, putative	PF14_0126	40	3	2	2	1	0.656258	0.569342	0.624237	0.598895	0.698137	0.699086	0.755348	0.753449	0.572933	1	n/d	5.5322	n/d
X048538	PF3D7_1021400	A0A143ZZU2	Transmembrane 9 superfamily member	n/d	69	7	2	2	1	1.06511	0.878382	0.728555	0.489176	0.820423	0.687755	0.77329	0.532563	0.629409	1	n/d	6.1524	n/d
X048538	PF3D7_1354200	Q8IDF9	Inositol-polyphosphate 5-phosphatase, putative	PF13_0285	202	10	4	4	1	1.08797	0.709521	1.663	0.403929	0.717714	0.633979	0.614095	1.66537	0.751826	1	n/d	6.3919	n/d
X048538	PF3D7_0626100	C6KT97	Oxidoreductase, short-chain dehydrogenase family, putative	PFF1265W	201	11	4	4	1	1.10256	0.745917	1.04567	0.563884	0.758897	0.759673	0.717885	0.745026	0.632035	1	n/d	6.0304	n/d
X048538	PF3D7_0306400	O97245	Glycerol-3-phosphate dehydrogenase	PFC0275W	540	32	7	7	1	0.898765	0.746864	0.816867	0.595893	0.709596	0.774008	0.832908	0.633924	0.609344	1	n/d	6.5376	n/d
X048538	PF3D7_1333800	Q8IDZ0	Uncharacterized protein	PF13_0186	110	5	3	3	1	1.09	0.948114	0.941346	0.555488	0.816955	0.871488	0.813086	0.754264	1.48675	0.76	n/d	5.7664	n/d
X048538	MAL3P3.19	O00806	60S acidic ribosomal protein P2	PFC0400W	74	3	2	2	1	1.33755	0.820309	0.443003	1.29068	0.696442	0.380501	0.696913	0.786314	0.49108	1	n/d	5.6242	n/d
X048538	PFC0760c	O77384	Protein PFC0760c	PFC0760C	89	7	2	2	1	1.07454	1.35008	0.844188	0.608952	1.24327	1.67822	0.657067	1.23585	1.11648	n/d	n/d	7.8153	n/d
X048538	PFE0570w	Q8I3Z1	MATH and LRR domain-containing protein PFE0570w	PFE0570W	153	12	4	4	1	0.96684	0.943323	0.969713	1.3951	4.25392	2.97548	0.878388	0.981378	0.919683	n/d	n/d	6.1491	n/d
X048538	PF3D7_0322000	Q76NN7	Peptidyl-prolyl cis-trans isomerase	PFC0975C	245	17	5	8	1	1.4654	1.08781	1.08091	1.15714	0.953032	1.20683	0.98629	0.918506	0.989738	1	n/d	7.2673	n/d
X048538	PF3D7_1402300	Q8IM66	26S proteasome regulatory subunit RPN6	PF14_0025	167	11	2	2	1	1.10491	0.679244	0.575523	0.936107	0.789574	0.634215	0.600443	0.851498	0.659957	1	n/d	5.7737	n/d
X048538	PF3D7_1331800	Q8IE09	60S ribosomal protein L23, putative	PF13_0171	115	3	2	2	1	2.31685	1.04403	1.23418	0.875708	0.791788	0.813244	0.870546	0.69256	0.768892	1	n/d	6.6398	n/d
X048538	PF3D7_0830500	Q8IBD1	Sporozoite and liver stage tryptophan-rich protein, putative	PF08_0003	172	6	4	4	1	1.07354	0.699464	0.814364	0.864783	0.754348	0.722261	0.622876	0.655509	0.624138	1	n/d	5.8799	n/d
X048538	PF3D7_1358000	Q8IDC5	Patatin-like phospholipase, putative	MAL13P1.285	160	10	2	2	1	1.70989	1.43891	1.18123	1.77277	0.90292	0.617776	1.02845	0.700751	0.722292	1	n/d	5.5166	n/d
X048538	PF3D7_0624600	C6KT82	SNF2 helicase, putative	PFF1185W	461	22	5	5	1	0.92044	0.763988	0.980828	0.759218	0.626906	0.845443	0.634728	0.792889	0.764231	1	n/d	6.0093	n/d
X048538	PF3D7_1202200	Q8I623	Mitochondrial phosphate carrier protein	PFL0110C	196	11	5	6	1	1.17542	0.767408	0.915153	0.722879	0.758007	0.874843	0.862997	0.65805	0.64941	1	n/d	6.1249	n/d
X048538	PF3D7_0927900	Q8I2N0	Phosphatidylserine decarboxylase proenzyme	PFI1370C	183	7	5	5	1	0.927272	0.683135	0.815814	0.604559	0.586334	0.799483	0.779915	0.547324	0.566246	1	n/d	6.6832	n/d
X048538	PF3D7_0716300	Q8IBT7	Uncharacterized protein	MAL7P1.77	148	7	4	4	1	1.69951	0.993271	1.50487	1.08299	0.761314	1.19504	1.12481	1.14057	1.02683	1.01	n/d	5.756	n/d
X048538	PF3D7_0306200	O97244	Activator of Hsp90 ATPase	PFC0270W	100	6	3	3	1	1.2171	1.19332	0.857746	1.20268	0.916052	1.46801	0.971705	1.33189	0.60079	n/d	n/d	5.8821	n/d
X048538	PF3D7_0306900	O97248	40S ribosomal protein S23, putative	PFC0290W	134	4	4	4	1	0.986799	0.714056	0.837164	0.607119	0.644452	0.621554	0.523026	0.572968	0.518699	1	n/d	6.847	n/d
X048538	PF3D7_1251500	A0A144A382	ATP-dependent RNA helicase DRS1, putative	n/d	130	5	2	2	1	0.855933	0.838407	0.724817	0.86828	0.803013	0.902517	0.538153	1.00753	0.870575	1	n/d	5.5695	n/d
X048538	PF3D7_0727400	Q8IBI3	Proteasome subunit alpha type	PF07_0112	129	9	2	2	1	1.14064	1.10767	1.14626	2.05814	1.0263	1.37414	0.822255	0.762773	0.77916	n/d	n/d	6.1301	n/d
X048538	PF3D7_0904400	Q8I3A5	Signal peptidase complex subunit 3, putative	PFI0215C	79	4	2	2	1	0.886243	0.631025	0.646316	0.624265	0.662758	0.507284	0.788075	0.675985	0.683441	1	n/d	5.9652	n/d
X048538	PF3D7_1238500	Q8I538	Uncharacterized protein	PFL1865W	89	3	2	2	1	1.03662	0.562155	0.990922	0.801975	0.512911	1.04605	1.15454	0.896191	0.721746	1	n/d	5.3848	n/d
X048538	PF3D7_0621800	C6KT55	Nascent polypeptide-associated complex subunit alpha, putative	PFF1050W	213	11	4	7	1	1.6026	0.934973	1.40919	2.24768	0.939854	2.33574	0.728165	0.886283	0.822308	n/d	n/d	6.6641	n/d
X048538	PF3D7_0614300	C6KSY4	Organic anion transporter	PFF0690C	146	8	4	4	1	1.4175	0.897629	0.84595	1.08888	0.802953	0.979363	0.7411	0.826373	0.773593	1	n/d	5.9663	n/d
X048538	PF3D7_0318200	O77375	DNA-directed RNA polymerase subunit	PFC0805W	371	24	12	12	1	0.908184	0.687803	0.71918	0.664872	0.576861	0.65845	0.612486	0.887306	0.909665	1	n/d	5.8285	n/d
X048538	PF3D7_1002900	Q8IK07	Conserved Plasmodium protein	PF10_0033	83	3	2	2	1	1.00823	0.89572	0.889394	0.912854	0.762869	1.31298	0.952566	0.598808	0.706017	1	n/d	5.7401	n/d
X048538	PF3D7_0703900	A0A143ZY62	Uncharacterized protein	MAL7P1.15	85	10	2	2	1	0.788271	0.717903	0.9693	0.755151	0.629973	0.870164	0.875661	0.652023	0.844828	1	n/d	6.7201	n/d
X048538	PF3D7_1325100	Q8IE67	Phosphoribosylpyrophosphate synthetase	PF13_0143	108	6	2	2	1	0.713593	0.673829	0.717227	1.068	0.810702	0.539413	0.415926	0.780166	0.502437	1	n/d	5.7344	n/d
X048538	PF3D7_0220000	O96275	Liver stage antigen 3	PFB0915W	95	5	3	3	1	0.913231	0.545852	0.585182	0.750601	0.731963	0.654514	0.564328	0.638684	0.642177	1	n/d	5.8806	n/d
X048538	PF3D7_0818700	C0H4V8	DNA helicase, putative	MAL8P1.65	107	5	2	2	1	1.85373	1.78625	1.01686	1.12994	1.33083	1.92666	0.696324	1.10998	1.43303	n/d	n/d	5.5374	n/d
X048538	PF3D7_1119300	Q8IIH4	Splicing factor U2AF small subunit, putative	PF11_0200	137	8	3	3	1	1.65679	1.44557	1.28753	1.76969	1.06335	1.14898	1.31045	1.35109	1.06338	n/d	n/d	5.8887	n/d
X048538	PF3D7_1108000	Q8IIS2	IWS1-like protein, putative	PF11_0093	78	3	2	2	1	0.968157	0.742985	0.958222	0.776391	0.642531	1.03153	0.39245	0.946216	0.936385	1	n/d	5.4258	n/d
X048538	PF3D7_1107400	Q8IIS8	DNA repair protein RAD51	PF11_0087	81	3	3	3	1	1.14988	0.961088	0.511672	0.692	0.552348	0.775943	0.686347	0.728213	0.634873	1	n/d	5.3446	n/d
X048538	PF3D7_0402000	Q8I206	Uncharacterized protein	PFD0090C	131	5	2	2	1	0.891737	1.13849	1.11836	0.837287	0.737957	0.806497	0.648404	0.775517	0.743544	1	n/d	5.8231	n/d
X048538	PF3D7_1419700	Q8ILQ3	Uncharacterized protein	PF14_0191	112	7	3	3	1	0.928284	0.79256	1.05635	0.728207	0.732742	0.841984	0.798412	0.646218	0.915001	1	n/d	5.8948	n/d
X048538	PF3D7_1318800	Q8IEC8	Translocation protein SEC63	PF13_0102	176	7	3	3	1	1.09486	0.795418	0.946532	0.941347	0.824235	0.916716	0.649575	0.568788	1.02509	1	n/d	5.6631	n/d
X048538	PF3D7_1454700	Q8IKT2	6-phosphogluconate dehydrogenase, decarboxylating	PF14_0520	194	12	2	2	1	1.65149	0.973686	1.40839	0.777038	0.579979	1.09842	0.718047	0.781844	0.752047	1	n/d	5.8266	n/d
X048538	PF3D7_1217900	Q8I5M9	PPPDE peptidase domain-containing protein,putative	PFL0865W	66	3	2	2	1	1.38262	0.966509	1.59441	1.31168	2.07325	2.82418	1.0315	1.09736	0.998407	n/d	n/d	5.8264	n/d
X048538	PF3D7_0608500	C6KST3	Proteasome endopeptidase complex	PFF0420C	229	7	5	5	1	0.749646	0.793501	0.632325	0.755046	0.665038	0.698995	0.47353	0.549427	0.580807	1	n/d	6.3963	n/d
X048538	PF3D7_1461400	Q8IKL8	Uncharacterized protein	PF14_0586	66	4	2	2	1	0.83159	1.00726	0.898331	1.06759	0.56533	1.22178	0.872679	0.669042	1.05638	1.52	n/d	5.5036	n/d
X048538	PF3D7_0409600	Q9U0J0	Replication protein A1, large subunit	PFD0470C	60	5	2	2	1	1.07882	0.683262	0.675368	0.677533	0.548603	0.784254	0.857494	0.395543	0.272188	1	n/d	5.5094	n/d
X048538	PF3D7_0629900	C6KTD4	Sec14-like cytosolic factor or phosphatidylinositol/phosphatidylcholine transfer protein,putative	PFF1450W	48	4	2	2	1	1.91183	2.09689	1.67071	2.8197	0.956866	2.80725	1.49451	1.88318	1.10903	n/d	n/d	5.2871	n/d
X048538	PF3D7_1247500	Q8I4V7	Cyclin g-associated kinase, putative	PFL2280W	183	11	3	3	1	1.48574	0.793701	1.07562	1.38139	0.867458	0.95092	1.11769	1.26224	0.99904	1	n/d	5.9027	n/d
X048538	PF3D7_0413600	Q8I1V1	26S protease regulatory subunit 6B, putative	PFD0665C	161	5	2	2	1	0.519768	0.579532	0.598393	0.609567	0.534049	0.641329	0.971252	0.705588	0.746527	1	n/d	6.2546	n/d
X048538	PF3D7_1116000	Q8IIK5	Moving junction protein	PF11_0168	122	10	2	2	1	1.5435	0.913957	1.40131	1.43254	1.82328	0.873553	1.09851	1.01101	1.60925	n/d	n/d	5.4779	n/d
X048538	PF3D7_0708800	Q8IC01	Heat shock protein 110	PF07_0033	707	30	13	13	1	0.959636	0.840848	0.871056	0.918737	0.689668	0.840985	0.619482	0.568184	0.604743	1	n/d	6.5038	n/d
X048538	PF3D7_0517000	Q8I3T8	60S ribosomal protein L12, putative	PFE0850C	195	6	5	5	1	1.10647	1.10537	1.32619	2.05096	1.125	1.21566	1.03116	1.02752	1.06708	n/d	n/d	6.6779	n/d
X048538	PF3D7_0316800	O77395	40S ribosomal protein S15A, putative	PFC0735W	172	8	4	4	1	1.18879	0.545191	0.653269	0.674574	0.516882	0.625301	0.68956	0.801032	0.650324	1	n/d	6.6828	n/d
X048538	PF3D7_1353900	Q8IDG2	Proteasome subunit alpha type	MAL13P1.270	271	10	4	4	1	1.03029	0.834855	0.950152	0.94326	0.817764	0.968473	0.718389	0.715244	0.613871	1	n/d	6.1672	n/d
X048538	PF3D7_1414400	Q8ILV1	Serine/threonine-protein phosphatase	PF14_0142	79	2	2	2	1	1.06749	0.898405	1.05261	0.986019	0.703049	0.746011	0.894963	0.728417	0.484397	1	n/d	5.6435	n/d
X048538	PF3D7_1414300	Q8ILV2	60S ribosomal protein L10, putative	PF14_0141	330	16	9	9	1	0.965776	0.75527	0.859675	0.814068	0.791167	0.749447	0.582421	0.68559	0.630678	1	n/d	6.7595	n/d
X048538	PF3D7_0812400	Q8IAW0	Importin subunit alpha	PF08_0087	283	12	9	9	1	1.47818	0.81179	1.05559	0.902464	0.761501	0.894984	0.850967	0.937979	1.02044	1	n/d	6.6211	n/d
X048538	PF3D7_0903100	Q8I3B7	Protein RER1, putative	PFI0150C	46	3	2	2	1	2.45194	0.956174	4.15258	0.991818	0.75893	1.07103	1.17721	0.994522	0.840684	1	n/d	6.1702	n/d
X048538	PF3D7_1401600	Q8IM73	Uncharacterized protein	PF14_0018	196	9	4	5	1	1.06427	0.718494	0.852303	0.620981	0.552466	0.64587	0.623417	0.537245	0.544667	1	n/d	6.1156	n/d
X048538	PF3D7_0303200	O77317	HAD superfamily protein, putative	PFC0150W	92	6	2	2	1	1.1715	1.50154	1.28022	2.45919	1.03029	1.33361	1.16164	0.887939	0.978913	n/d	n/d	5.6588	n/d
X048538	PF3D7_0823300	Q8IB67	Histone acetyltransferase GCN5	PF08_0034	57	5	2	2	1	1.62093	1.74247	1.69853	1.54512	1.30919	1.61394	0.985311	1.81432	1.60674	n/d	n/d	5.3353	n/d
X048538	PF3D7_1358800	Q8IDB0	40S ribosomal protein S15	PF13_0316	118	7	3	3	1	0.883436	0.727308	0.846964	0.690672	0.83513	0.746006	0.66317	0.568651	0.558085	1	n/d	6.6328	n/d
X048538	PF3D7_0916700	Q8I2Y5	RNA-binding protein musashi, putative	PFI0820C	107	8	4	4	1	1.70601	1.19237	1.39649	1.92505	1.85641	2.68397	0.631542	1.27944	1.16329	n/d	n/d	6.2507	n/d
X048538	PF3D7_1216200	Q8I5P5	Glycerol-3-phosphate dehydrogenase [NAD(+)]	PFL0780W	153	6	3	3	1	1.3658	1.02023	0.605762	1.06382	1.09926	0.725605	0.596088	1.18672	0.614832	1	n/d	6.1925	n/d
X048538	PF3D7_1408000	Q8I6V3	Plasmepsin II	PF14_0077, PF14_0076, PF14_0075, PF14_0078	246	9	5	5	1	1.64381	0.918325	0.930764	0.957982	0.884186	0.848251	1.02402	0.868501	0.925164	1	n/d	6.7765	n/d
X048538	PF3D7_1464600	Q8IKJ1	Phosphatase, putative	PF14_0614	272	16	5	5	1	1.02812	0.957121	0.902002	1.04608	0.890289	1.05825	0.806071	0.627187	0.775956	n/d	n/d	5.7411	n/d
X048538	PF3D7_1447000	Q8IL02	40S ribosomal protein S2, putative	PF14_0448	325	19	8	13	1	1.00069	0.667261	0.803751	0.654665	0.649009	0.755532	0.584545	0.721049	0.612318	1	n/d	7.1607	n/d
X048538	PF3D7_1367500	Q8ID33	NADH-cytochrome b5 reductase, putative	PF13_0353	125	6	2	2	1	0.789204	0.617285	0.934837	0.896552	0.718583	0.783508	0.477141	0.55665	0.486918	1	n/d	5.7353	n/d
X048538	PF3D7_1359000	C0H5J0	Uncharacterized protein	MAL13P1.293	173	13	2	2	1	0.978079	0.82309	1.01272	0.915641	0.715569	1.05876	1.08531	0.60291	0.882323	n/d	n/d	5.7781	n/d
X048538	PF3D7_0607000	C6KSR8	Translation initiation factor IF-2, putative	PFF0345W	202	13	3	3	1	1.59309	1.06191	1.20587	1.17867	0.991216	1.31528	1.03966	0.704511	0.985145	n/d	n/d	5.7122	n/d
X048538	PF3D7_1474800	Q8IK90	Proteasome endopeptidase complex	PF14_0716	85	3	2	2	1	1.03425	0.995502	0.987412	1.03369	0.758386	0.822586	0.77868	0.625804	0.77826	n/d	n/d	6.3834	n/d
X048538	PF3D7_1238100	Q8I542	Calcyclin binding protein, putative	PFL1845C	169	7	2	3	1	2.21401	0.949459	0.816232	0.891973	0.992228	1.06252	0.753999	0.886102	1.0264	0.94	n/d	6.4137	n/d
X048538	PF3D7_1353100	Q8IDG9	Uncharacterized protein	PF13_0275	86	5	2	2	1	1.17923	1.02068	1.25542	1.30826	0.852542	1.2765	0.630599	0.796755	0.863168	n/d	n/d	6.0106	n/d
X048538	PF3D7_1407300	Q8IM21	Pre-mRNA splicing factor, putative	PF14_0070	93	4	3	3	1	1.42365	0.837764	0.81671	1.0853	0.724823	0.88723	0.753847	0.884887	2.59029	1	n/d	6.2679	n/d
X048538	PF3D7_0318900	O77369	Uncharacterized protein	PFC0835C	88	7	2	2	1	1.08519	0.760449	0.739626	0.702663	0.737445	0.770444	0.638995	0.847696	0.738884	1	n/d	5.4454	n/d
X048538	PF3D7_0320300	O97282	T-complex protein 1 subunit epsilon	PFC0900W	433	21	10	11	1	0.986254	0.920522	0.983209	0.873962	0.791381	0.848384	0.760928	0.648586	0.760714	1	n/d	6.2455	n/d
X048538	PF3D7_1459400	Q8IKN7	Uncharacterized protein	PF14_0567	146	6	5	5	1	1.09881	0.799196	0.649333	0.711536	0.641167	0.698771	0.619016	0.715039	0.70109	1	n/d	6.079	n/d
X048538	PF3D7_0907400	Q8I377	ATP-dependent protease ATPase subunit ClpY	PFI0355C	86	7	2	2	1	1.02555	0.743129	1.33642	0.886095	0.779029	1.41871	0.577116	0.640937	0.926429	1	n/d	5.4474	n/d
X048538	PF3D7_1340300	Q8IDT3	Nucleolar complex protein 2, putative	PF13_0219	99	5	3	3	1	1.05085	0.837671	0.902896	0.635969	0.777865	0.71828	0.821588	0.829408	0.913414	1	n/d	5.9185	n/d
X048538	PF3D7_0803800	Q7K6A9	Proteasome subunit beta	MAL8P1.142	169	8	2	2	1	0.828851	0.816777	0.754761	0.952621	0.804579	0.620979	0.47018	0.623341	0.624288	1	n/d	6.2512	n/d
X048538	PF3D7_0923900	Q8I2R8	RNA-binding protein, putative	PFI1175C	140	6	3	3	1	1.11533	0.908613	0.82131	0.76958	0.810751	0.744943	0.624719	0.700908	0.781232	1	n/d	5.9065	n/d
X048538	PF3D7_1212500	Q8I5S7	Choline transporter	PFL0620C	267	13	6	6	1	0.965394	0.762531	0.891076	0.702064	0.628893	0.715123	0.616024	0.532756	0.609507	1	n/d	6.1883	n/d
X048538	PF3D7_1125400	Q8IIA9	Mitochondrial import inner membrane translocase subunit TIM44, putative	PF11_0265	72	4	2	2	1	1.25644	1.1355	1.01248	0.71592	0.705692	1.92599	0.584025	0.687236	0.388454	1	n/d	5.7965	n/d
X048538	PF3D7_1433500	Q8ILC8	DNA topoisomerase 2	PF14_0316	103	6	3	3	1	1.49209	0.795277	1.08873	0.963645	0.767115	0.885044	0.926031	1.1364	0.815483	n/d	n/d	5.588	n/d
X048538	PF3D7_0523100	Q8I3N3	Mitochondrial processing peptidase alpha subunit, putative	PFE1155C	85	6	2	2	1	0.937536	0.861068	0.736524	0.970634	0.674905	0.908981	0.438533	1.1849	0.847577	1	n/d	5.5214	n/d
X048538	PF3D7_0218500	O96265	Small nuclear ribonucleoprotein Sm D2, putative	PFB0865W	49	2	2	2	1	0.730982	1.58555	0.654103	2.67471	1.47309	1.28664	1.26388	1.2346	0.89305	n/d	n/d	5.5225	n/d
X048538	PF3D7_0821100	C0H4W5	Protein kinase 1	PF08_0044	62	5	2	2	1	0.931962	0.828042	1.3319	0.971176	0.974926	2.45856	1.30984	1.32698	1.31328	n/d	n/d	5.6045	n/d
X048538	PF3D7_1225800	Q8I5F9	Ubiquitin-activating enzyme E1	PFL1245W	289	17	6	6	1	0.934351	0.868903	0.939366	0.886452	0.855016	0.772474	0.692217	0.834599	0.61321	1	n/d	6.0722	n/d
X048538	PF3D7_0925700	Q7K6A1	Histone deacetylase	PFI1260C	79	4	2	2	1	1.56495	1.3271	1.60052	1.41839	1.35591	1.50626	1.49366	1.48022	1.16648	n/d	n/d	5.8729	n/d
X048538	PF3D7_0513600	Q8I0W8	Deoxyribodipyrimidine photo-lyase, putative	PFE0675C	128	9	2	2	1	1.64115	1.03535	1.28697	1.0248	0.859375	1.02734	1.32836	1.07985	1.44737	1	n/d	5.6718	n/d
X048538	PF3D7_1145100	Q8IHR6	Coatomer subunit gamma	PF11_0463	262	10	4	4	1	0.847385	0.854965	1.63099	0.801031	0.60118	1.32191	0.994845	0.914124	0.750762	n/d	n/d	5.6557	n/d
X048538	PF3D7_1143400	Q8IHT2	Translation initiation factor eIF-1A, putative	PF11_0447	93	5	2	2	1	1.6157	1.19697	1.16634	0.760989	0.921965	1.44412	0.969341	1.0953	1.0332	n/d	n/d	6.3841	n/d
X048538	PF3D7_0912400	Q8I328	Alkaline phosphatase, putative	PFI0605C	190	8	4	4	1	1.01374	0.751636	0.765095	0.680608	0.611877	0.640231	0.639347	0.61075	0.642322	1	n/d	6.305	n/d
X048538	PF3D7_0912900	Q8I323	26S proteasome regulatory subunit RPN8,putative	PFI0630W	125	5	3	3	1	1.13914	1.16419	0.959275	1.20826	0.911396	1.15472	0.795564	0.64591	0.963329	n/d	n/d	6.1377	n/d
X048538	PF3D7_1137300	Q8IHZ2	Uncharacterized protein	PF11_0384	270	12	6	7	1	1.57499	0.953176	1.78521	3.53918	0.687697	1.08605	0.798704	0.864914	0.993386	1	n/d	6.1476	n/d
X048538	PF3D7_1326400	C0H5D7	Translation initiation factor eIF-2B subunit gamma, putative	MAL13P1.144	133	6	2	2	1	0.738094	0.590323	0.934244	0.70884	0.727289	0.646808	0.668472	0.946034	0.718555	1	n/d	5.4841	n/d
X048538	PF3D7_1468900	Q8IKE8	Uncharacterized protein	PF14_0657	80	4	2	2	1	1.03197	0.775094	0.809261	0.943582	0.789079	0.811808	0.536649	0.865884	0.876449	1	n/d	5.598	n/d
X048538	PF3D7_1328100	Q8I6T3	Proteasome subunit beta type	PF13_0156	188	6	4	4	1	1.05517	0.892157	0.90371	0.902168	0.842857	0.811642	0.625549	0.776482	0.689192	1	n/d	6.1853	n/d
X048538	PF3D7_0715800	Q8IBU2	Drug/metabolite exporter, drug/metabolite transporter	PF07_0064	57	2	2	2	1	1.17281	1.25249	0.788561	0.533144	1.19614	1.0148	1.05459	0.696494	0.999431	1	n/d	5.5983	n/d
X048538	PF3D7_1369700	C0H5L8	U2 small nuclear ribonucleoprotein A', putative	PF13_0362	70	3	2	2	1	0.907242	0.917974	0.687226	0.957528	0.778476	0.866683	0.674236	0.518787	0.803946	1	n/d	5.9152	n/d
X048538	PF3D7_1370300	C0H5L9	Membrane associated histidine-rich protein	MAL13P1.413	122	6	3	3	1	1.55395	1.17541	1.72117	1.48815	1.64435	4.15598	1.30076	1.8296	2.0046	n/d	n/d	5.8512	n/d
X048538	PF3D7_0516200	Q8I3U6	40S ribosomal protein S11	PFE0810C	204	13	5	7	1	1.0741	0.599012	0.725141	0.657092	0.621867	0.794163	0.71696	0.776795	0.647512	1	n/d	6.9249	n/d
X048538	PF3D7_0110400	Q8I241	DNA-directed RNA polymerase II subunit RPB9,putative	PFA0505C	93	5	3	3	1	1.4841	2.64823	1.34566	0.793354	0.883377	1.13586	0.632158	0.600734	0.905908	1	n/d	5.8482	n/d
X048538	PF3D7_1012600	Q8IJR9	GMP synthase [glutamine-hydrolyzing]	PF10_0123	189	13	3	3	1	1.00956	0.843843	1.05429	1.0178	0.907443	0.926973	0.645765	0.793074	0.650403	n/d	n/d	5.7963	n/d
X048538	PF3D7_0618300	C6KT23	60S ribosomal protein L27a, putative	PFF0885W	169	8	5	5	1	4.87414	0.674978	2.75607	0.841168	0.786113	1.98711	0.771522	0.386953	0.476694	1	n/d	6.7746	n/d
X048538	PF3D7_0501500	Q8I485	Rhoptry-associated protein 3	PFE0075C	255	12	5	5	1	0.942233	0.811414	0.822302	0.684028	0.735924	0.818815	0.73648	0.607766	0.539899	1	n/d	6.3192	n/d
X048538	PF3D7_1140200	Q8IHW3	Conserved Plasmodium protein	PF11_0413	119	8	3	3	1	1.01158	0.872726	1.04291	0.986479	0.584847	1.18318	0.711442	0.834963	0.907403	1	n/d	5.7659	n/d
X048538	PF3D7_1140100	Q8IHW4	V-type proton ATPase subunit F	PF11_0412	79	3	2	2	1	1.06089	0.939833	0.631895	0.565607	0.980378	1.03797	0.573392	0.711166	0.65408	1	n/d	5.5368	n/d
X048538	PF3D7_0817900	Q8IB14	High mobility group protein B2	MAL8P1.72	161	9	3	3	1	1.52903	0.711506	1.21863	1.03662	0.888404	0.897108	0.935061	1.11398	1.24104	n/d	n/d	6.316	n/d
X048538	PF3D7_1130200	Q8II61	60S acidic ribosomal protein P0	PF11_0313	424	18	8	10	1	1.45406	0.849118	1.08959	1.00218	0.818914	1.39913	0.859247	0.867	0.93706	1	n/d	6.796	n/d
X048538	PF3D7_1130100	Q8II62	60S ribosomal protein L38	PF11_0312	118	7	3	3	1	1.03843	0.641477	0.97258	0.730332	0.69936	0.807578	0.648337	0.807394	0.673679	1	n/d	6.9129	n/d
X048538	PF3D7_1129900	Q8II64	Transporter, putative	PF11_0310	63	4	2	2	1	0.803509	0.736067	0.765799	0.656492	0.490871	0.506963	0.598459	0.714855	0.77925	1	n/d	5.8162	n/d
X048538	PF3D7_1029400	Q8IJB1	LEM3/CDC50 family protein, putative	PF10_0287	66	2	2	2	1	1.14177	1.17773	0.866095	0.849454	0.666727	0.964866	0.864587	0.592253	0.589422	1	n/d	5.6315	n/d
X048538	PF3D7_0905400	Q8I395	High molecular weight rhoptry protein 3	PFI0265C	506	26	12	13	1	0.834082	0.812992	0.799064	0.723805	0.680036	0.694918	0.60508	0.680914	0.629426	1	n/d	6.5688	n/d
X048538	PF3D7_1338100	Q8IDV2	26S proteasome regulatory subunit RPN3,putative	MAL13P1.190	82	8	2	2	1	0.830007	0.70065	0.84189	0.634347	0.632281	0.839049	0.734767	0.653529	0.655155	1	n/d	5.7232	n/d
X048538	PF3D7_1306600	Q8IEP9	V-type proton ATPase subunit H, putative	PF13_0034	106	7	2	2	1	1.572	1.46883	1.7841	1.4099	0.760957	1.36964	1.20175	1.01011	1.55101	1	n/d	5.6294	n/d
X048538	PF3D7_1410200	Q8ILZ3	CTP synthase	PF14_0100	90	6	2	2	1	0.734176	0.828793	0.910994	0.824655	0.476704	1.08599	0.807252	0.628503	0.918709	1	n/d	5.864	n/d
X048538	PF3D7_1409600	Q8ILZ9	Uncharacterized protein	PF14_0094	75	5	2	2	1	0.524002	1.18806	0.483533	0.506615	0.467637	1.1507	0.468011	0.578916	0.40489	1	n/d	5.5606	n/d
X048538	PF3D7_0813400	C0H4U5	Uncharacterized protein	PF08_0081	139	6	2	2	1	1.04783	0.851512	0.877551	0.901407	0.78894	0.881187	0.623968	0.818431	0.861003	1	n/d	6.4092	n/d
X048538	PF3D7_1108700	Q8IIR6	Heat shock protein DnaJ homologue Pfj2	PF11_0099	136	8	4	4	1	1.47874	1.01543	1.15125	1.15592	0.926692	1.03794	1.15146	0.97016	1.09872	n/d	n/d	5.8919	n/d
X048538	PF3D7_1109400	Q8IIR2	Essential nuclear protein 1, putative	PF11_0105	106	4	2	2	1	0.878925	0.753028	0.756792	0.927997	0.627962	0.680494	0.76568	0.846726	0.584091	1	n/d	5.7741	n/d
X048538	PF3D7_1368200	Q8I6Z4	ABC transporter E family member 1, putative	MAL13P1.344	124	9	2	2	1	1.05656	0.882959	0.915136	0.794492	0.969492	1.01413	0.54685	0.836035	0.846566	1	n/d	5.6307	n/d
X048538	PF3D7_0731600	Q8I6Z1	Acyl-CoA synthetase	PF07_0129	123	6	3	3	1	1.07234	0.709414	1.09688	0.863197	0.711025	1.41297	0.480869	1.13377	0.704933	1	n/d	6.0231	n/d
X048538	PF3D7_0931400	C0H579	Uncharacterized protein	PFI1525W	75	3	2	2	1	1.15726	0.827153	1.02808	0.633951	1.1421	1.31208	0.911466	0.971268	0.629692	1	n/d	5.5848	n/d
X048538	PF3D7_0929200	C0H570	RNA-binding protein, putative	PFI1435W	57	3	2	2	1	1.3175	1.08945	0.805365	0.864551	1.11204	1.16879	0.842941	2.33003	1.49156	n/d	n/d	5.7698	n/d
X048538	PF3D7_0518200	C0H4E7	SWIB/MDM2 domain-containing protein, putative	PFE0910W	127	3	3	3	1	1.67871	0.824433	0.96466	0.687539	0.900961	0.979231	0.772403	1.14891	1.09514	1.03	n/d	5.5341	n/d
X048538	PF3D7_0518300	C0H4E8	Proteasome subunit beta type	PFE0915C	87	5	3	3	1	0.89647	0.713302	0.983071	1.05025	0.556428	0.866835	0.474957	0.438465	0.356163	1	n/d	5.9468	n/d
X048538	PF3D7_1212000	Q8I5T2	Glutathione peroxidase	PFL0595C	242	10	6	7	1	1.0268	0.792233	0.867739	0.70686	0.640263	0.796692	0.619316	0.664356	0.539063	1	n/d	6.9131	n/d
X048538	PF3D7_0217100	O96252	ATP synthase subunit alpha	PFB0795W	158	7	3	3	1	4.27521	1.52443	4.91856	2.69804	1.56875	2.19217	0.941332	0.976808	1.5011	n/d	n/d	5.2317	n/d
X048538	PF3D7_0217800	O96258	40S ribosomal protein S26	PFB0830W	113	3	3	3	1	0.918251	0.658785	0.779853	0.936235	0.723187	0.680878	0.644296	0.927817	0.675966	1	n/d	6.9261	n/d
X048538	PF3D7_0707400	C0H4M1	AAA family ATPase, putative	MAL7P1.209	102	7	3	3	1	0.792664	0.779663	0.789051	0.659382	0.782382	0.710949	0.631444	0.679645	0.748744	1	n/d	5.6761	n/d
X048538	PF3D7_1341900	Q8IDS0	V-type proton ATPase subunit D, putative	PF13_0227	101	7	3	3	1	0.655071	0.475279	0.658142	0.612712	0.440426	0.767346	0.430131	0.500692	0.681024	1	n/d	5.9204	n/d
X048538	PF3D7_0811600	Q8IAV1	Uncharacterized protein	PF08_0091	97	7	3	3	1	1.32109	0.847656	1.22198	0.991241	0.949673	1.77755	0.621992	1.24957	1.04039	2.16	n/d	5.6965	n/d
X048538	PF14_0076	Q7KQM4	Plasmepsin-1	PF14_0076, PF14_0077, PF14_0075, PF14_0078	108	4	2	2	1	1.05197	0.921373	1.02486	1.02521	0.711924	1.00798	0.782822	0.645351	0.791273	n/d	n/d	6.4101	n/d
X048538	PF14_0366	Q7KQM1	DNA primase small subunit	PF14_0366	151	9	3	3	1	0.873421	0.629523	0.667842	0.90937	0.737917	0.869588	0.58586	0.744313	0.68676	1	n/d	5.6255	n/d
X048538	PF14_0127	Q8ILW6	Glycylpeptide N-tetradecanoyltransferase	PF14_0127	197	9	4	4	1	0.990299	0.895542	0.939966	0.913217	0.64333	0.844613	0.780961	1.03962	0.984585	1	n/d	5.9051	n/d
X048538	RPL44	O97231	60S ribosomal protein L44	PFC0200W-B	111	6	3	3	1	0.933737	0.726754	0.709554	0.72342	0.711595	0.599202	0.464345	0.625479	0.483982	1	n/d	6.4896	n/d
X048538	RPL37A	O96184	60S ribosomal protein L37a	PFB0455W-B	94	7	3	3	1	1.10549	0.745332	0.88188	0.80845	0.747219	0.730416	0.633604	0.856787	0.740635	1	n/d	6.3959	n/d
X048538	PF3D7_1202900	Q8I616	High mobility group protein	PFL0145C, MAL8P1.72	213	11	4	5	1	1.50196	0.83087	1.13102	0.874206	0.817746	1.06851	0.913849	0.929729	1.0138	0.73	n/d	6.7276	n/d
X048538	PF3D7_1242700	Q8I502	40S ribosomal protein S17, putative	PFL2055W	348	13	6	6	1	0.905214	0.80709	0.720601	0.654308	0.632096	0.957403	0.626069	0.675147	0.665316	1	n/d	6.6289	n/d
X048538	PF3D7_1226900	Q8I5E9	Uncharacterized protein	PFL1300C	149	7	4	5	1	0.921838	0.564362	0.710215	0.68879	0.406234	0.553259	0.388352	0.292513	0.281219	1	n/d	6.0633	n/d
X048538	PF3D7_1311500	Q8IEK3	26S protease regulatory subunit 7, putative	PF13_0063	254	13	4	4	1	0.660523	0.572403	0.635475	0.707778	0.710024	0.800798	0.724205	0.826371	0.718183	1	n/d	5.6924	n/d
X048538	PF3D7_0527500	Q8I3J0	Hsc70-interacting protein	PFE1370W	196	14	5	5	1	0.871757	0.71684	0.897528	0.721073	0.53641	0.845288	0.657282	0.694884	0.671115	1	n/d	6.5648	n/d
X048538	PF3D7_0302500	O77310	Cytoadherence linked asexual protein 3.1	PFC0120W, PFB0935W	646	30	12	14	1	0.890677	0.718534	0.821808	0.704224	0.630513	0.816449	0.673677	0.645119	0.702481	1	n/d	6.3546	n/d
X048538	PF3D7_0626700	C6KTA3	Uncharacterized protein	PFF1295W	271	10	4	4	1	1.23122	0.795718	0.889279	9.38012	0.912027	1.64384	0.77849	0.727124	0.776138	n/d	n/d	6.1565	n/d
X048538	PF3D7_1344200	C0H5H0	Heat shock protein 110, putative	MAL13P1.540	227	11	4	4	1	0.979244	0.915295	0.91998	0.732172	0.835632	0.80346	0.590746	0.48651	0.521011	1	n/d	5.7879	n/d
X048538	PF3D7_1360800	Q76NL8	Falcilysin	PF13_0322	370	22	7	7	1	0.883225	0.969163	0.833273	1.00817	0.745351	0.928746	0.623433	0.767023	0.634976	n/d	n/d	6.0389	n/d
X048538	PF3D7_1021900	Q8IJI4	10b antigen, putative	PF10_0213	272	16	5	5	1	1.45729	0.711995	0.81729	0.670654	0.693241	0.748939	0.654597	0.792017	0.728987	1	n/d	5.9017	n/d
X048538	PF3D7_1222300	Q8I0V4	Endoplasmin homolog, putative	PFL1070C	843	35	15	15	1	0.931532	0.785677	0.835553	0.799118	0.720597	0.70045	0.632458	0.654511	0.689898	1	n/d	6.5906	n/d
X048538	PF3D7_1357900	Q8IDC6	Pyrroline-5-carboxylate reductase	MAL13P1.284	115	6	4	4	1	0.929258	0.887933	0.964207	1.14258	0.868746	0.912578	0.827684	0.575602	0.598189	n/d	n/d	6.2734	n/d
X048538	PF3D7_0816600	Q8IB03	Chaperone protein ClpB1	PF08_0063	76	4	2	2	1	0.764151	0.846618	0.928047	2.43553	0.805709	0.90009	0.698552	0.712569	0.572243	n/d	n/d	5.222	n/d
X048538	PF3D7_1008800	Q8IJV7	Nucleolar protein 5, putative	PF10_0085	179	9	3	4	1	0.863512	0.696215	1.23001	0.782227	0.702584	1.10433	0.590546	0.705844	0.835039	n/d	n/d	5.9592	n/d
X048538	PF3D7_1461900	Q8IKL5	Valine--tRNA ligase, putative	PF14_0589	149	8	3	3	1	0.919163	0.838456	1.00327	1.02039	0.831287	1.08975	0.666136	0.442433	0.736572	n/d	n/d	5.6202	n/d
X048538	PF3D7_1426000	Q8ILK3	60S ribosomal protein L21	PF14_0240	203	13	3	3	1	2.8714	1.08042	1.34299	1.05663	0.994217	1.08752	0.743108	0.687496	0.567457	n/d	n/d	6.0655	n/d
X048538	PF3D7_0523000	Q7K6A5	Multidrug resistance protein 1	PFE1150W	159	15	3	3	1	1.14274	0.76587	0.954712	0.717054	0.681273	1.31374	0.53393	0.710224	0.933532	n/d	n/d	5.5479	n/d
X048538	PF3D7_1127800	Q8II85	Uncharacterized protein	PF11_0289	172	7	3	3	1	2.05091	1.16086	1.22738	6.6167	2.21882	2.18387	1.48632	1.72622	1.68329	n/d	n/d	5.6279	n/d
X048538	PF3D7_1104200	Q8IIW0	Chromatin remodeling protein	PF11_0053	151	11	3	3	1	1.32366	0.700829	0.66386	0.73089	1.36915	0.884951	0.505667	1.08164	0.820742	n/d	n/d	5.6511	n/d
X048538	PF3D7_1409900	Q8ILZ6	Phosphatidate cytidylyltransferase	PF14_0097	117	6	2	2	1	1.11242	0.58623	0.966614	0.728422	0.62944	1.05202	0.717127	0.547021	0.722876	n/d	n/d	5.942	n/d
X048538	PF3D7_1127000	Q8II93	Protein phosphatase, putative	PF11_0281	136	6	2	2	1	2.73213	1.69292	2.61598	3.63162	2.47313	3.94815	1.41912	2.97408	2.02405	n/d	n/d	5.1733	n/d
X048538	PF3D7_0703500	Q8IC35	Erythrocyte membrane-associated antigen	MAL7P1.12	281	16	5	5	1	0.75671	0.905971	0.82981	1.03089	0.592768	0.889283	0.526127	0.830042	0.8228	n/d	n/d	5.8609	n/d
X048538	PF3D7_0507700	Q8I426	Nuclear protein localization protein 4,putative	PFE0380C	78	5	2	2	1	0.333025	1.23628	0.518363	1.36039	0.797608	0.999272	0.620427	0.862104	0.593921	n/d	n/d	5.6071	n/d
X048538	PF92	Q8ID66	Merozoite surface protein P92	PF13_0338	151	9	2	2	1	1.38136	0.856392	1.38696	0.786265	1.04295	1.10591	0.516007	0.724665	0.774879	n/d	n/d	5.6232	n/d
X048538	SODB	Q8IAY6	Superoxide dismutase [Fe]	PF08_0071	102	5	2	2	1	2.26122	1.43788	1.98545	1.03391	0.639487	0.574528	0.711947	0.397174	0.603435	n/d	n/d	6.3906	n/d
X048538	PF3D7_0710600	Q8IBY4	60S ribosomal protein L34	PF07_0043	142	7	4	4	1	1.01768	0.798211	0.95045	0.959936	0.975971	0.787563	0.554295	0.832544	0.679233	n/d	n/d	6.5128	n/d
